# Supplementary material for: (1S,1′S,2′R,4a’S,9a’S,9b’R)-1′-Acet­yloxy-2,4′-dioxo-2′,4′,4a’,7′,8′,9′,9a’,9b’-octa­hydro-1′H,2H-spiro­[ace­naphthyl­ene-1,5′-pyrano[4,3-a]pyrrolizin]-2′-ylmethyl acetate
Source: Acta Crystallogr Sect E Struct Rep Online. 2013 Oct 2;69(Pt 11):o1601. doi: 10.1107/S1600536813026111 (PMC3884278; doi:10.1107/S1600536813026111)
Supplement: Supplementary file 1 [file e-69-o1601-sup1.cif]

##############################################################################
#                                                                            #
# This CIF contains the data in a paper accepted for publication in          #
# Acta Crystallographica Section E. It conforms to the requirements of       #
# Notes for Authors for Acta Crystallographica Section E, and has been       #
# peer reviewed under the auspices of the IUCr Commission on Journals.       #
#                                                                            #
# Full details of the Crystallographic Information File format               #
# are given in the paper "The Crystallographic Information File (CIF):       #
# a New Standard Archive File for Crystallography" by S. R. Hall, F. H.      #
# Allen and I. D. Brown [Acta Cryst. (1991), A47, 655-685].                  #
#                                                                            #
# The current version of the core CIF dictionary is obtainable from          #
# ftp://ftp.iucr.org/pub/cif_core.dic.                                       #
#                                                                            #
# Software is freely available for graphical display of the structure(s)     #
# in this CIF. For information consult the CIF software page                 #
# http://www.iucr.org/resources/cif/software.                                #
#                                                                            #
# This file may be used for bona fide research purposes within the           #
# scientific community so long as proper attribution is given to the journal # 
# article from which it was obtained.                                        #
#                                                                            #
##############################################################################
data_I
_database_code_depnum_ccdc_archive 'CCDC 962560'
_audit_creation_method     SHELXL-97
_chemical_name_systematic
;\
(1<i>S</i>,1'<i>S</i>,2'<i>R</i>,4a'<i>S</i>,9a'<i>S</i>,9b'<i>R</i>)-\
1'-Acetyloxy-2,4'-dioxo-2',4',4a',7',8',9',9a',9b'-octahydro-\
1'<i>H</i>,2<i>H</i>-spiro[acenaphthylene-1,5'-\
pyrano[4,3-<i>a</i>]pyrrolizin]-2'-ylmethyl acetate
;
_chemical_name_common     ?
_chemical_formula_moiety     'C26 H25 N O7'
_chemical_formula_sum     'C26 H25 N O7'
_chemical_formula_iupac     'C26 H25 N O7'
_chemical_formula_weight     463.47
_chemical_melting_point     481.15
_symmetry_cell_setting     tetragonal
_symmetry_space_group_name_H-M     'P 43 21 2'
_symmetry_space_group_name_hall     'P4nw2abw'
loop_
    _symmetry_equiv_pos_as_xyz
    'x, y, z'
    '-x, -y, z+1/2'
    'x+1/2, -y+1/2, -z+1/4'
    '-x+1/2, y+1/2, -z+3/4'
    '-y, -x, -z+1/2'
    'y, x, -z'
    'y+1/2, -x+1/2, z+1/4'
    '-y+1/2, x+1/2, z+3/4'
_cell_length_a     13.6792(3)
_cell_length_b     13.6792(3)
_cell_length_c     24.9625(13)
_cell_angle_alpha     90.00
_cell_angle_beta     90.00
_cell_angle_gamma     90.00
_cell_volume     4671.0(3)
_cell_formula_units_Z     8
_cell_measurement_reflns_used     5405
_cell_measurement_theta_min     2.20
_cell_measurement_theta_max     22.16
_cell_measurement_temperature     295(2)
_exptl_crystal_description     block
_exptl_crystal_colour     yellow
_exptl_crystal_size_max     0.30
_exptl_crystal_size_mid     0.30
_exptl_crystal_size_min     0.25
_exptl_crystal_density_diffrn     1.318
_exptl_crystal_density_meas     ?
_exptl_crystal_density_method     'not measured'
_exptl_crystal_F_000     1952
_exptl_absorpt_coefficient_mu     0.096
_exptl_absorpt_correction_type     multi-scan
_exptl_absorpt_process_details     '(SADABS; Bruker, 2004)'
_exptl_absorpt_correction_T_min     0.9017
_exptl_absorpt_correction_T_max     0.9763
_exptl_special_details     ?
_diffrn_ambient_temperature     293(2)
_diffrn_radiation_type     MoK\a
_diffrn_radiation_wavelength     0.71073
_diffrn_radiation_source     'fine-focus sealed tube'
_diffrn_radiation_monochromator     graphite
_diffrn_measurement_device_type     'Bruker Kappa APEXII CCD'
_diffrn_measurement_method     '\w and \f scan'
_diffrn_detector_area_resol_mean     ?
_diffrn_reflns_number     21173
_diffrn_reflns_av_R_equivalents     0.0337
_diffrn_reflns_av_sigmaI/netI     0.0301
_diffrn_reflns_theta_min     2.11
_diffrn_reflns_theta_max     25.09
_diffrn_reflns_theta_full     25.09
_diffrn_measured_fraction_theta_max     0.962
_diffrn_measured_fraction_theta_full     0.962
_diffrn_reflns_limit_h_min     -16
_diffrn_reflns_limit_h_max     16
_diffrn_reflns_limit_k_min     -11
_diffrn_reflns_limit_k_max     16
_diffrn_reflns_limit_l_min     -27
_diffrn_reflns_limit_l_max     28
_diffrn_standards_number     ?
_diffrn_standards_interval_count     ?
_diffrn_standards_interval_time     ?
_diffrn_standards_decay_%     ?
_refine_special_details
;
Refinement of <i>F</i>^2^ against ALL reflections. The weighted <i>R</i>-factor
<i>wR</i> and goodness of fit <i>S</i> are based on <i>F</i>^2^, conventional
<i>R</i>-factors <i>R</i> are based on <i>F</i>, with <i>F</i> set to zero for
negative <i>F</i>^2^. The threshold expression of <i>F</i>^2^ >
\s(<i>F</i>^2^) is used only for calculating <i>R</i>-factors(gt) <i>etc</i>.
and is not relevant to the choice of reflections for refinement.
<i>R</i>-factors based on <i>F</i>^2^ are statistically about twice as large
as those based on <i>F</i>, and <i>R</i>- factors based on ALL data will be
even larger.
;
_reflns_number_total     4010
_reflns_number_gt     2923
_reflns_threshold_expression     I>2sigma(I)
_refine_ls_structure_factor_coef     Fsqd
_refine_ls_matrix_type     full
_refine_ls_R_factor_all     0.0678
_refine_ls_R_factor_gt     0.0423
_refine_ls_wR_factor_gt     0.0918
_refine_ls_wR_factor_ref     0.1041
_refine_ls_goodness_of_fit_ref     1.060
_refine_ls_restrained_S_all     1.071
_refine_ls_number_reflns     4010
_refine_ls_number_parameters     367
_refine_ls_number_restraints     138
_refine_ls_hydrogen_treatment     constr
_refine_ls_weighting_scheme     calc
_refine_ls_weighting_details
         'calc w=1/[\s^2^(Fo^2^)+(0.0494P)^2^+0.4380P] where P=(Fo^2^+2Fc^2^)/3'
_atom_sites_solution_hydrogens     geom
_atom_sites_solution_primary     direct
_atom_sites_solution_secondary     difmap
_refine_ls_shift/su_max     0.000
_refine_ls_shift/su_mean     0.000
_refine_diff_density_max     0.241
_refine_diff_density_min     -0.120
_refine_ls_extinction_method     'SHELXL97 (Sheldrick, 2008)'
_refine_ls_extinction_coef     0.0038(5)
_refine_ls_extinction_expression
                                  'Fc^*^=kFc[1+0.001xFc^2^\l^3^/sin(2\q)]^-1/4^'
_refine_ls_abs_structure_details     ?
loop_
    _atom_type_symbol
    _atom_type_description
    _atom_type_scat_dispersion_real
    _atom_type_scat_dispersion_imag
    _atom_type_scat_source
    'C' 'C' 0.0033 0.0016
                         'International Tables Vol C Tables 4.2.6.8 and 6.1.1.4'
    'H' 'H' 0.0000 0.0000
                         'International Tables Vol C Tables 4.2.6.8 and 6.1.1.4'
    'N' 'N' 0.0061 0.0033
                         'International Tables Vol C Tables 4.2.6.8 and 6.1.1.4'
    'O' 'O' 0.0106 0.0060
                         'International Tables Vol C Tables 4.2.6.8 and 6.1.1.4'
_computing_data_collection     'APEX2 (Bruker, 2004)'
_computing_cell_refinement     'APEX2 and SAINT (Bruker, 2004)'
_computing_data_reduction     'SAINT and XPREP (Bruker, 2004)'
_computing_structure_solution     'SIR92 (Altomare <i>et al.</i>, 1993)'
_computing_structure_refinement     'SHELXL97 (Sheldrick, 2008)'
_computing_molecular_graphics     'ORTEP-3 for Windows (Farrugia, 2012)'
_computing_publication_material     'PLATON (Spek, 2009)'
loop_
    _atom_site_type_symbol
    _atom_site_label
    _atom_site_fract_x
    _atom_site_fract_y
    _atom_site_fract_z
    _atom_site_U_iso_or_equiv
    _atom_site_adp_type
    _atom_site_calc_flag
    _atom_site_refinement_flags
    _atom_site_occupancy
    _atom_site_symmetry_multiplicity
    _atom_site_disorder_assembly
    _atom_site_disorder_group
    C C1 0.49450(18) 0.37963(17) 0.34572(10) 0.0529(6) Uani d . 1 1 . .
    C C2 0.52973(19) 0.38194(18) 0.40078(10) 0.0567(7) Uani d . 1 1 . .
    C C3 0.5995(2) 0.4377(2) 0.42606(12) 0.0727(8) Uani d . 1 1 . .
    H H3 0.6377 0.4823 0.4073 0.087 Uiso calc R 1 1 . .
    C C4 0.6103(2) 0.4243(3) 0.48143(14) 0.0894(10) Uani d . 1 1 . .
    H H4 0.6574 0.4609 0.4994 0.107 Uiso calc R 1 1 . .
    C C5 0.5552(3) 0.3604(3) 0.51006(13) 0.0843(9) Uani d . 1 1 . .
    H H5 0.5649 0.3551 0.5468 0.101 Uiso calc R 1 1 . .
    C C6 0.4840(2) 0.3023(2) 0.48530(10) 0.0650(7) Uani d . 1 1 . .
    C C7 0.4197(2) 0.2338(2) 0.50876(12) 0.0785(9) Uani d . 1 1 . .
    H H7 0.4215 0.2233 0.5456 0.094 Uiso calc R 1 1 . .
    C C8 0.3560(2) 0.1837(2) 0.47842(11) 0.0763(8) Uani d . 1 1 . .
    H H8 0.3157 0.1380 0.4949 0.092 Uiso calc R 1 1 . .
    C C9 0.3474(2) 0.19735(19) 0.42248(11) 0.0660(7) Uani d . 1 1 . .
    H H9 0.3017 0.1621 0.4028 0.079 Uiso calc R 1 1 . .
    C C10 0.40725(18) 0.26315(17) 0.39801(9) 0.0522(6) Uani d . 1 1 . .
    C C11 0.47403(18) 0.31481(17) 0.42968(9) 0.0538(6) Uani d . 1 1 . .
    C C12 0.41909(17) 0.29582(17) 0.34043(9) 0.0508(6) Uani d . 1 1 . .
    C C13 0.4556(3) 0.1226(2) 0.31434(13) 0.0898(10) Uani d . 1 1 . .
    H H13A 0.3875 0.1058 0.3201 0.108 Uiso calc R 1 1 . .
    H H13B 0.4939 0.1007 0.3448 0.108 Uiso calc R 1 1 . .
    C C14 0.4941(3) 0.0793(2) 0.26195(13) 0.0945(11) Uani d . 1 1 . .
    H H14A 0.5650 0.0791 0.2612 0.113 Uiso calc R 1 1 . .
    H H14B 0.4704 0.0131 0.2567 0.113 Uiso calc R 1 1 . .
    C C15 0.4528(3) 0.1477(2) 0.22047(12) 0.0893(10) Uani d . 1 1 . .
    H H15A 0.3920 0.1224 0.2061 0.107 Uiso calc R 1 1 . .
    H H15B 0.4987 0.1568 0.1913 0.107 Uiso calc R 1 1 . .
    C C16 0.4355(2) 0.24436(19) 0.25035(10) 0.0639(7) Uani d . 1 1 . .
    H H16 0.4763 0.2958 0.2346 0.077 Uiso calc R 1 1 . .
    C C17 0.33003(19) 0.28012(19) 0.25462(9) 0.0587(7) Uani d . 1 1 . .
    H H17 0.2867 0.2230 0.2540 0.070 Uiso calc R 1 1 . .
    C C18 0.32353(17) 0.32766(17) 0.31052(9) 0.0505(6) Uani d . 1 1 . .
    H H18 0.2686 0.2968 0.3292 0.061 Uiso calc R 1 1 . .
    C C19 0.30811(17) 0.43601(18) 0.31357(10) 0.0532(6) Uani d . 1 1 . .
    C C20 0.34631(19) 0.44821(18) 0.21942(9) 0.0567(6) Uani d . 1 1 . .
    H H20 0.4167 0.4371 0.2235 0.068 Uiso calc R 1 1 . .
    C C21 0.2963(2) 0.3508(2) 0.21183(9) 0.0607(7) Uani d . 1 1 A .
    H H21 0.2252 0.3589 0.2135 0.073 Uiso calc R 1 1 . .
    C C22 0.33054(19) 0.5216(2) 0.17621(10) 0.0660(7) Uani d . 1 1 A .
    H H22A 0.3560 0.5847 0.1873 0.079 Uiso calc R 1 1 . .
    H H22B 0.3646 0.5016 0.1439 0.079 Uiso calc R 1 1 . .
    N N1 0.46742(16) 0.22513(15) 0.30539(8) 0.0636(6) Uani d . 1 1 . .
    O O1 0.51791(14) 0.43233(14) 0.30886(7) 0.0734(6) Uani d . 1 1 . .
    O O2 0.30863(12) 0.49008(12) 0.26880(6) 0.0599(4) Uani d . 1 1 . .
    O O3 0.29131(15) 0.47673(14) 0.35530(7) 0.0734(5) Uani d . 1 1 . .
    O O5 0.22688(12) 0.52899(14) 0.16582(7) 0.0674(5) Uani d D 1 1 . .
    O O4 0.32451(17) 0.31189(15) 0.16054(7) 0.0873(7) Uani d D 1 1 . .
    O O6 0.2533(3) 0.5940(6) 0.08779(18) 0.108(2) Uani d PDU 0.673(10) 1 A 1
    C C23 0.1979(6) 0.5579(7) 0.1189(2) 0.066(2) Uani d PDU 0.673(10) 1 A 1
    C C24 0.0924(7) 0.5520(13) 0.1066(6) 0.082(3) Uani d PDU 0.673(10) 1 A 1
    H H24A 0.0823 0.5635 0.0691 0.123 Uiso calc PR 0.673(10) 1 A 1
    H H24B 0.0579 0.6005 0.1270 0.123 Uiso calc PR 0.673(10) 1 A 1
    H H24C 0.0685 0.4882 0.1158 0.123 Uiso calc PR 0.673(10) 1 A 1
    O O6' 0.2525(6) 0.5122(12) 0.0794(3) 0.101(4) Uani d PDU 0.327(10) 1 A 2
    C C23' 0.1997(12) 0.5354(18) 0.1156(4) 0.073(4) Uani d PDU 0.327(10) 1 A 2
    C C24' 0.0906(13) 0.540(3) 0.1196(11) 0.072(5) Uani d PDU 0.327(10) 1 A 2
    H H24D 0.0625 0.4829 0.1039 0.109 Uiso calc PR 0.327(10) 1 A 2
    H H24E 0.0674 0.5973 0.1009 0.109 Uiso calc PR 0.327(10) 1 A 2
    H H24F 0.0718 0.5444 0.1566 0.109 Uiso calc PR 0.327(10) 1 A 2
    O O7 0.1627(7) 0.3021(9) 0.1393(4) 0.114(3) Uani d PDU 0.673(10) 1 A 1
    C C25 0.2479(7) 0.2915(16) 0.1279(5) 0.105(3) Uani d PDU 0.673(10) 1 A 1
    C C26 0.2787(9) 0.2525(11) 0.0740(5) 0.143(4) Uani d PDU 0.673(10) 1 A 1
    H H26A 0.3158 0.1936 0.0787 0.215 Uiso calc PR 0.673(10) 1 A 1
    H H26B 0.3182 0.3003 0.0560 0.215 Uiso calc PR 0.673(10) 1 A 1
    H H26C 0.2217 0.2388 0.0528 0.215 Uiso calc PR 0.673(10) 1 A 1
    O O7' 0.1851(18) 0.3144(19) 0.1230(9) 0.122(5) Uani d PDU 0.327(10) 1 A 2
    C C25' 0.2665(17) 0.282(3) 0.1209(12) 0.112(4) Uani d PDU 0.327(10) 1 A 2
    C C26' 0.3264(19) 0.2324(18) 0.0783(9) 0.119(6) Uani d PDU 0.327(10) 1 A 2
    H H26D 0.2952 0.1724 0.0680 0.178 Uiso calc PR 0.327(10) 1 A 2
    H H26E 0.3905 0.2186 0.0921 0.178 Uiso calc PR 0.327(10) 1 A 2
    H H26F 0.3318 0.2745 0.0477 0.178 Uiso calc PR 0.327(10) 1 A 2
loop_
    _atom_site_aniso_label
    _atom_site_aniso_U_11
    _atom_site_aniso_U_22
    _atom_site_aniso_U_33
    _atom_site_aniso_U_12
    _atom_site_aniso_U_13
    _atom_site_aniso_U_23
    C1 0.0599(16) 0.0540(15) 0.0449(16) 0.0000(11) 0.0005(12) 0.0049(12)
    C2 0.0620(16) 0.0603(16) 0.0476(16) 0.0012(12) -0.0052(13) -0.0022(12)
    C3 0.0722(19) 0.081(2) 0.065(2) -0.0042(15) -0.0190(15) -0.0035(15)
    C4 0.093(2) 0.097(3) 0.078(3) -0.0003(19) -0.0338(19) -0.0095(19)
    C5 0.104(3) 0.095(2) 0.0541(19) 0.026(2) -0.0200(18) -0.0050(17)
    C6 0.083(2) 0.0668(17) 0.0449(17) 0.0219(14) -0.0037(15) 0.0061(14)
    C7 0.105(2) 0.084(2) 0.0463(18) 0.0269(18) 0.0066(18) 0.0209(16)
    C8 0.100(2) 0.0702(19) 0.059(2) 0.0063(16) 0.0176(17) 0.0228(16)
    C9 0.0806(19) 0.0600(17) 0.0573(18) -0.0029(13) 0.0101(14) 0.0101(13)
    C10 0.0684(16) 0.0467(14) 0.0416(15) 0.0005(11) 0.0042(12) 0.0068(11)
    C11 0.0700(16) 0.0531(14) 0.0382(15) 0.0124(12) 0.0000(12) 0.0057(11)
    C12 0.0618(15) 0.0496(14) 0.0410(15) -0.0057(11) 0.0025(11) 0.0001(11)
    C13 0.120(3) 0.066(2) 0.084(2) 0.0018(17) 0.0054(19) -0.0087(17)
    C14 0.128(3) 0.0651(19) 0.091(2) 0.0087(19) 0.010(2) -0.0184(18)
    C15 0.113(3) 0.082(2) 0.072(2) 0.0072(19) 0.0118(18) -0.0235(17)
    C16 0.083(2) 0.0637(17) 0.0446(17) -0.0005(13) 0.0097(13) -0.0034(12)
    C17 0.0706(17) 0.0619(16) 0.0438(16) -0.0159(12) 0.0010(12) -0.0035(12)
    C18 0.0568(15) 0.0555(15) 0.0392(15) -0.0135(10) 0.0036(11) 0.0000(11)
    C19 0.0559(15) 0.0629(17) 0.0409(16) -0.0026(11) -0.0021(12) 0.0011(13)
    C20 0.0592(15) 0.0716(17) 0.0392(15) -0.0074(12) 0.0031(11) 0.0029(12)
    C21 0.0710(17) 0.0756(18) 0.0357(15) -0.0145(14) -0.0006(12) -0.0027(13)
    C22 0.0589(17) 0.0831(19) 0.0559(17) -0.0138(13) -0.0011(13) 0.0119(14)
    N1 0.0864(16) 0.0562(14) 0.0481(14) 0.0016(11) 0.0048(11) -0.0009(10)
    O1 0.0849(13) 0.0802(13) 0.0552(12) -0.0292(10) -0.0069(10) 0.0176(10)
    O2 0.0759(12) 0.0608(11) 0.0430(10) -0.0020(8) -0.0031(8) 0.0035(8)
    O3 0.1011(14) 0.0731(12) 0.0459(11) 0.0151(10) 0.0021(9) -0.0077(10)
    O5 0.0635(12) 0.0933(13) 0.0453(11) -0.0059(9) -0.0001(9) 0.0081(9)
    O4 0.1211(18) 0.1029(16) 0.0377(12) -0.0152(13) -0.0072(11) -0.0139(11)
    O6 0.092(3) 0.157(5) 0.075(3) 0.024(3) 0.018(2) 0.060(3)
    C23 0.075(3) 0.080(5) 0.042(3) 0.012(3) 0.002(3) 0.001(2)
    C24 0.082(4) 0.087(5) 0.076(7) 0.001(3) -0.015(4) 0.002(6)
    O6' 0.096(5) 0.158(9) 0.050(4) 0.004(5) 0.015(4) 0.012(5)
    C23' 0.069(6) 0.101(8) 0.049(6) -0.010(5) 0.000(5) 0.001(5)
    C24' 0.083(7) 0.089(10) 0.046(8) 0.010(7) -0.036(6) -0.015(8)
    O7 0.144(5) 0.126(4) 0.072(5) -0.050(3) -0.041(4) 0.001(4)
    C25 0.165(7) 0.095(6) 0.054(5) -0.022(6) -0.024(6) -0.010(4)
    C26 0.214(10) 0.159(8) 0.056(5) 0.001(8) -0.032(6) -0.027(5)
    O7' 0.186(12) 0.110(8) 0.071(10) -0.011(9) -0.041(8) -0.007(7)
    C25' 0.179(8) 0.098(7) 0.058(7) -0.028(7) -0.022(7) 0.003(6)
    C26' 0.210(16) 0.106(9) 0.040(7) 0.004(11) -0.027(10) -0.021(6)
_geom_special_details
;
All e.s.d.'s (except the e.s.d. in the dihedral angle between two l.s. planes)
are estimated using the full covariance matrix. The cell e.s.d.'s are taken
into account individually in the estimation of e.s.d.'s in distances, angles
and torsion angles; correlations between e.s.d.'s in cell parameters are only
used when they are defined by crystal symmetry. An approximate (isotropic)
treatment of cell e.s.d.'s is used for estimating e.s.d.'s involving l.s.
planes.
;
loop_
    _geom_bond_atom_site_label_1
    _geom_bond_atom_site_label_2
    _geom_bond_site_symmetry_2
    _geom_bond_distance
    _geom_bond_publ_flag
    C1 O1 . 1.212(3) ?
    C1 C2 . 1.457(3) ?
    C1 C12 . 1.548(3) ?
    C2 C3 . 1.375(4) ?
    C2 C11 . 1.394(3) ?
    C3 C4 . 1.402(4) ?
    C3 H3 . 0.9300 ?
    C4 C5 . 1.357(5) ?
    C4 H4 . 0.9300 ?
    C5 C6 . 1.401(4) ?
    C5 H5 . 0.9300 ?
    C6 C11 . 1.405(3) ?
    C6 C7 . 1.412(4) ?
    C7 C8 . 1.343(4) ?
    C7 H7 . 0.9300 ?
    C8 C9 . 1.414(4) ?
    C8 H8 . 0.9300 ?
    C9 C10 . 1.362(3) ?
    C9 H9 . 0.9300 ?
    C10 C11 . 1.400(3) ?
    C10 C12 . 1.514(3) ?
    C12 N1 . 1.462(3) ?
    C12 C18 . 1.567(3) ?
    C13 N1 . 1.429(4) ?
    C13 C14 . 1.529(4) ?
    C13 H13A . 0.9700 ?
    C13 H13B . 0.9700 ?
    C14 C15 . 1.505(4) ?
    C14 H14A . 0.9700 ?
    C14 H14B . 0.9700 ?
    C15 C16 . 1.537(4) ?
    C15 H15A . 0.9700 ?
    C15 H15B . 0.9700 ?
    C16 N1 . 1.465(3) ?
    C16 C17 . 1.527(4) ?
    C16 H16 . 0.9800 ?
    C17 C21 . 1.513(3) ?
    C17 C18 . 1.542(3) ?
    C17 H17 . 0.9800 ?
    C18 C19 . 1.499(3) ?
    C18 H18 . 0.9800 ?
    C19 O3 . 1.203(3) ?
    C19 O2 . 1.340(3) ?
    C20 O2 . 1.454(3) ?
    C20 C22 . 1.490(3) ?
    C20 C21 . 1.509(4) ?
    C20 H20 . 0.9800 ?
    C21 O4 . 1.439(3) ?
    C21 H21 . 0.9800 ?
    C22 O5 . 1.445(3) ?
    C22 H22A . 0.9700 ?
    C22 H22B . 0.9700 ?
    O5 C23 . 1.299(6) ?
    O5 C23' . 1.310(9) ?
    O4 C25' . 1.333(10) ?
    O4 C25 . 1.356(7) ?
    O6 C23 . 1.192(7) ?
    C23 C24 . 1.477(7) ?
    C24 H24A . 0.9600 ?
    C24 H24B . 0.9600 ?
    C24 H24C . 0.9600 ?
    O6' C23' . 1.199(9) ?
    C23' C24' . 1.498(10) ?
    C24' H24D . 0.9600 ?
    C24' H24E . 0.9600 ?
    C24' H24F . 0.9600 ?
    O7 C25 . 1.210(8) ?
    C25 C26 . 1.508(8) ?
    C26 H26A . 0.9600 ?
    C26 H26B . 0.9600 ?
    C26 H26C . 0.9600 ?
    O7' C25' . 1.199(10) ?
    C25' C26' . 1.504(10) ?
    C26' H26D . 0.9600 ?
    C26' H26E . 0.9600 ?
    C26' H26F . 0.9600 ?
loop_
    _geom_angle_atom_site_label_1
    _geom_angle_atom_site_label_2
    _geom_angle_atom_site_label_3
    _geom_angle_site_symmetry_1
    _geom_angle_site_symmetry_3
    _geom_angle
    _geom_angle_publ_flag
    O1 C1 C2 . . 128.0(2) ?
    O1 C1 C12 . . 123.5(2) ?
    C2 C1 C12 . . 108.5(2) ?
    C3 C2 C11 . . 120.5(2) ?
    C3 C2 C1 . . 132.4(3) ?
    C11 C2 C1 . . 107.0(2) ?
    C2 C3 C4 . . 116.9(3) ?
    C2 C3 H3 . . 121.5 ?
    C4 C3 H3 . . 121.5 ?
    C5 C4 C3 . . 123.0(3) ?
    C5 C4 H4 . . 118.5 ?
    C3 C4 H4 . . 118.5 ?
    C4 C5 C6 . . 121.3(3) ?
    C4 C5 H5 . . 119.4 ?
    C6 C5 H5 . . 119.4 ?
    C5 C6 C11 . . 115.7(3) ?
    C5 C6 C7 . . 128.8(3) ?
    C11 C6 C7 . . 115.5(3) ?
    C8 C7 C6 . . 120.6(3) ?
    C8 C7 H7 . . 119.7 ?
    C6 C7 H7 . . 119.7 ?
    C7 C8 C9 . . 122.9(3) ?
    C7 C8 H8 . . 118.5 ?
    C9 C8 H8 . . 118.5 ?
    C10 C9 C8 . . 118.7(3) ?
    C10 C9 H9 . . 120.6 ?
    C8 C9 H9 . . 120.6 ?
    C9 C10 C11 . . 118.2(2) ?
    C9 C10 C12 . . 133.3(2) ?
    C11 C10 C12 . . 108.51(19) ?
    C2 C11 C10 . . 113.4(2) ?
    C2 C11 C6 . . 122.6(2) ?
    C10 C11 C6 . . 124.0(2) ?
    N1 C12 C10 . . 114.91(19) ?
    N1 C12 C1 . . 103.87(19) ?
    C10 C12 C1 . . 102.06(19) ?
    N1 C12 C18 . . 106.01(17) ?
    C10 C12 C18 . . 116.43(19) ?
    C1 C12 C18 . . 113.00(19) ?
    N1 C13 C14 . . 102.0(2) ?
    N1 C13 H13A . . 111.4 ?
    C14 C13 H13A . . 111.4 ?
    N1 C13 H13B . . 111.4 ?
    C14 C13 H13B . . 111.4 ?
    H13A C13 H13B . . 109.2 ?
    C15 C14 C13 . . 102.6(3) ?
    C15 C14 H14A . . 111.2 ?
    C13 C14 H14A . . 111.2 ?
    C15 C14 H14B . . 111.2 ?
    C13 C14 H14B . . 111.2 ?
    H14A C14 H14B . . 109.2 ?
    C14 C15 C16 . . 105.0(2) ?
    C14 C15 H15A . . 110.7 ?
    C16 C15 H15A . . 110.7 ?
    C14 C15 H15B . . 110.7 ?
    C16 C15 H15B . . 110.7 ?
    H15A C15 H15B . . 108.8 ?
    N1 C16 C17 . . 105.9(2) ?
    N1 C16 C15 . . 104.8(2) ?
    C17 C16 C15 . . 117.1(2) ?
    N1 C16 H16 . . 109.6 ?
    C17 C16 H16 . . 109.6 ?
    C15 C16 H16 . . 109.6 ?
    C21 C17 C16 . . 116.3(2) ?
    C21 C17 C18 . . 110.6(2) ?
    C16 C17 C18 . . 104.6(2) ?
    C21 C17 H17 . . 108.3 ?
    C16 C17 H17 . . 108.3 ?
    C18 C17 H17 . . 108.3 ?
    C19 C18 C17 . . 118.1(2) ?
    C19 C18 C12 . . 111.59(18) ?
    C17 C18 C12 . . 105.41(19) ?
    C19 C18 H18 . . 107.1 ?
    C17 C18 H18 . . 107.1 ?
    C12 C18 H18 . . 107.1 ?
    O3 C19 O2 . . 117.9(2) ?
    O3 C19 C18 . . 121.9(2) ?
    O2 C19 C18 . . 120.2(2) ?
    O2 C20 C22 . . 107.3(2) ?
    O2 C20 C21 . . 107.08(18) ?
    C22 C20 C21 . . 116.0(2) ?
    O2 C20 H20 . . 108.8 ?
    C22 C20 H20 . . 108.8 ?
    C21 C20 H20 . . 108.8 ?
    O4 C21 C20 . . 108.5(2) ?
    O4 C21 C17 . . 108.0(2) ?
    C20 C21 C17 . . 109.7(2) ?
    O4 C21 H21 . . 110.2 ?
    C20 C21 H21 . . 110.2 ?
    C17 C21 H21 . . 110.2 ?
    O5 C22 C20 . . 108.6(2) ?
    O5 C22 H22A . . 110.0 ?
    C20 C22 H22A . . 110.0 ?
    O5 C22 H22B . . 110.0 ?
    C20 C22 H22B . . 110.0 ?
    H22A C22 H22B . . 108.3 ?
    C13 N1 C12 . . 120.3(2) ?
    C13 N1 C16 . . 106.8(2) ?
    C12 N1 C16 . . 107.92(19) ?
    C19 O2 C20 . . 119.44(19) ?
    C23 O5 C23' . . 14.1(14) ?
    C23 O5 C22 . . 118.9(4) ?
    C23' O5 C22 . . 117.1(7) ?
    C25' O4 C25 . . 14.2(14) ?
    C25' O4 C21 . . 127.9(12) ?
    C25 O4 C21 . . 113.8(5) ?
    O6 C23 O5 . . 121.3(7) ?
    O6 C23 C24 . . 120.6(7) ?
    O5 C23 C24 . . 117.9(7) ?
    O6' C23' O5 . . 122.1(12) ?
    O6' C23' C24' . . 131.5(16) ?
    O5 C23' C24' . . 102.8(13) ?
    C23' C24' H24D . . 109.5 ?
    C23' C24' H24E . . 109.5 ?
    H24D C24' H24E . . 109.5 ?
    C23' C24' H24F . . 109.5 ?
    H24D C24' H24F . . 109.5 ?
    H24E C24' H24F . . 109.5 ?
    O7 C25 O4 . . 125.4(8) ?
    O7 C25 C26 . . 121.5(8) ?
    O4 C25 C26 . . 113.2(8) ?
    O7' C25' O4 . . 114(2) ?
    O7' C25' C26' . . 134.7(18) ?
    O4 C25' C26' . . 109.8(16) ?
    C25' C26' H26D . . 109.5 ?
    C25' C26' H26E . . 109.5 ?
    H26D C26' H26E . . 109.5 ?
    C25' C26' H26F . . 109.5 ?
    H26D C26' H26F . . 109.5 ?
    H26E C26' H26F . . 109.5 ?
loop_
    _geom_torsion_atom_site_label_1
    _geom_torsion_atom_site_label_2
    _geom_torsion_atom_site_label_3
    _geom_torsion_atom_site_label_4
    _geom_torsion_site_symmetry_1
    _geom_torsion_site_symmetry_2
    _geom_torsion_site_symmetry_3
    _geom_torsion_site_symmetry_4
    _geom_torsion
    _geom_torsion_publ_flag
    O1 C1 C2 C3 . . . . -3.5(5) ?
    C12 C1 C2 C3 . . . . 176.4(3) ?
    O1 C1 C2 C11 . . . . 173.5(3) ?
    C12 C1 C2 C11 . . . . -6.6(3) ?
    C11 C2 C3 C4 . . . . -0.7(4) ?
    C1 C2 C3 C4 . . . . 176.0(3) ?
    C2 C3 C4 C5 . . . . -0.5(5) ?
    C3 C4 C5 C6 . . . . 0.8(5) ?
    C4 C5 C6 C11 . . . . 0.1(4) ?
    C4 C5 C6 C7 . . . . -179.0(3) ?
    C5 C6 C7 C8 . . . . -179.5(3) ?
    C11 C6 C7 C8 . . . . 1.5(4) ?
    C6 C7 C8 C9 . . . . -1.5(5) ?
    C7 C8 C9 C10 . . . . 1.0(4) ?
    C8 C9 C10 C11 . . . . -0.5(4) ?
    C8 C9 C10 C12 . . . . 179.6(3) ?
    C3 C2 C11 C10 . . . . -179.3(2) ?
    C1 C2 C11 C10 . . . . 3.3(3) ?
    C3 C2 C11 C6 . . . . 1.6(4) ?
    C1 C2 C11 C6 . . . . -175.8(2) ?
    C9 C10 C11 C2 . . . . -178.4(2) ?
    C12 C10 C11 C2 . . . . 1.5(3) ?
    C9 C10 C11 C6 . . . . 0.7(4) ?
    C12 C10 C11 C6 . . . . -179.4(2) ?
    C5 C6 C11 C2 . . . . -1.3(4) ?
    C7 C6 C11 C2 . . . . 177.9(2) ?
    C5 C6 C11 C10 . . . . 179.7(3) ?
    C7 C6 C11 C10 . . . . -1.1(4) ?
    C9 C10 C12 N1 . . . . -73.7(4) ?
    C11 C10 C12 N1 . . . . 106.4(2) ?
    C9 C10 C12 C1 . . . . 174.6(3) ?
    C11 C10 C12 C1 . . . . -5.3(3) ?
    C9 C10 C12 C18 . . . . 51.1(4) ?
    C11 C10 C12 C18 . . . . -128.8(2) ?
    O1 C1 C12 N1 . . . . 67.3(3) ?
    C2 C1 C12 N1 . . . . -112.6(2) ?
    O1 C1 C12 C10 . . . . -173.0(2) ?
    C2 C1 C12 C10 . . . . 7.2(3) ?
    O1 C1 C12 C18 . . . . -47.1(3) ?
    C2 C1 C12 C18 . . . . 133.0(2) ?
    N1 C13 C14 C15 . . . . -41.0(3) ?
    C13 C14 C15 C16 . . . . 24.4(3) ?
    C14 C15 C16 N1 . . . . 0.1(3) ?
    C14 C15 C16 C17 . . . . -116.8(3) ?
    N1 C16 C17 C21 . . . . 149.9(2) ?
    C15 C16 C17 C21 . . . . -93.8(3) ?
    N1 C16 C17 C18 . . . . 27.6(2) ?
    C15 C16 C17 C18 . . . . 143.9(2) ?
    C21 C17 C18 C19 . . . . -12.9(3) ?
    C16 C17 C18 C19 . . . . 113.0(2) ?
    C21 C17 C18 C12 . . . . -138.4(2) ?
    C16 C17 C18 C12 . . . . -12.4(2) ?
    N1 C12 C18 C19 . . . . -136.3(2) ?
    C10 C12 C18 C19 . . . . 94.5(2) ?
    C1 C12 C18 C19 . . . . -23.2(3) ?
    N1 C12 C18 C17 . . . . -6.9(2) ?
    C10 C12 C18 C17 . . . . -136.1(2) ?
    C1 C12 C18 C17 . . . . 106.2(2) ?
    C17 C18 C19 O3 . . . . 171.5(2) ?
    C12 C18 C19 O3 . . . . -66.2(3) ?
    C17 C18 C19 O2 . . . . -5.7(3) ?
    C12 C18 C19 O2 . . . . 116.7(2) ?
    O2 C20 C21 O4 . . . . 174.2(2) ?
    C22 C20 C21 O4 . . . . 54.5(3) ?
    O2 C20 C21 C17 . . . . -67.9(3) ?
    C22 C20 C21 C17 . . . . 172.3(2) ?
    C16 C17 C21 O4 . . . . 48.0(3) ?
    C18 C17 C21 O4 . . . . 167.1(2) ?
    C16 C17 C21 C20 . . . . -70.2(3) ?
    C18 C17 C21 C20 . . . . 49.0(3) ?
    O2 C20 C22 O5 . . . . -69.4(3) ?
    C21 C20 C22 O5 . . . . 50.2(3) ?
    C14 C13 N1 C12 . . . . 165.8(2) ?
    C14 C13 N1 C16 . . . . 42.5(3) ?
    C10 C12 N1 C13 . . . . 32.2(3) ?
    C1 C12 N1 C13 . . . . 142.8(3) ?
    C18 C12 N1 C13 . . . . -97.9(3) ?
    C10 C12 N1 C16 . . . . 154.9(2) ?
    C1 C12 N1 C16 . . . . -94.5(2) ?
    C18 C12 N1 C16 . . . . 24.9(2) ?
    C17 C16 N1 C13 . . . . 97.3(2) ?
    C15 C16 N1 C13 . . . . -27.0(3) ?
    C17 C16 N1 C12 . . . . -33.3(2) ?
    C15 C16 N1 C12 . . . . -157.7(2) ?
    O3 C19 O2 C20 . . . . 168.5(2) ?
    C18 C19 O2 C20 . . . . -14.3(3) ?
    C22 C20 O2 C19 . . . . 175.71(19) ?
    C21 C20 O2 C19 . . . . 50.5(3) ?
    C20 C22 O5 C23 . . . . -154.5(5) ?
    C20 C22 O5 C23' . . . . -138.6(12) ?
    C20 C21 O4 C25' . . . . -126(3) ?
    C17 C21 O4 C25' . . . . 115(3) ?
    C20 C21 O4 C25 . . . . -123.5(11) ?
    C17 C21 O4 C25 . . . . 117.6(11) ?
    C23' O5 C23 O6 . . . . -99(4) ?
    C22 O5 C23 O6 . . . . -13.0(10) ?
    C23' O5 C23 C24 . . . . 85(5) ?
    C22 O5 C23 C24 . . . . 171.8(9) ?
    C23 O5 C23' O6' . . . . 119(6) ?
    C22 O5 C23' O6' . . . . 18(3) ?
    C23 O5 C23' C24' . . . . -80(4) ?
    C22 O5 C23' C24' . . . . 179.3(14) ?
    C25' O4 C25 O7 . . . . 171(15) ?
    C21 O4 C25 O7 . . . . -1(3) ?
    C25' O4 C25 C26 . . . . -9(12) ?
    C21 O4 C25 C26 . . . . 178.9(10) ?
    C25 O4 C25' O7' . . . . 12(9) ?
    C21 O4 C25' O7' . . . . 20(6) ?
    C25 O4 C25' C26' . . . . -180(16) ?
    C21 O4 C25' C26' . . . . -171.1(14) ?
_iucr_refine_instructions_details
;
TITL LAT34 in P4(3)2(1)2
CELL  0.71073  13.6792  13.6792  24.9625   90.000   90.000   90.000
ZERR     8.00   0.0003   0.0003   0.0013    0.000    0.000    0.000
LATT  -1
SYMM  - X, - Y, 1/2 + Z
SYMM  1/2 + X, 1/2 - Y, 1/4 - Z
SYMM  1/2 - X, 1/2 + Y, 3/4 - Z
SYMM  - Y, - X, 1/2 - Z
SYMM    Y,   X, - Z
SYMM  1/2 + Y, 1/2 - X, 1/4 + Z
SYMM  1/2 - Y, 1/2 + X, 3/4 + Z
SFAC  C    H    N    O
UNIT  208  200  8    56
MERG   2
OMIT     0   1   1
EXTI    0.00384
DFIX 1.32 0.01 O5 C23 O5 C23'
DFIX 1.50 0.01 C23 C24 C23' C24'
DFIX 1.20 0.01 C23 O6 C23' O6'
DFIX 1.32 0.01 O4 C25 O4 C25'
DFIX 1.50 0.01 C25 C26 C25' C26'
DFIX 1.20 0.01 C25 O7 C25' O7'
SIMU 0.01 O6 > C24'
SIMU 0.01 O7 > C26'
FMAP   2
PLAN   20
SIZE     0.25   0.30   0.30
ACTA
BOND   $H
CONF
WGHT     0.04940     0.43340
L.S.  15
FVAR     0.43537   0.67311
C1    1    0.494498    0.379635    0.345723    11.00000    0.05993    0.05397 =
        0.04490    0.00493    0.00049    0.00002
C2    1    0.529730    0.381943    0.400780    11.00000    0.06203    0.06033 =
        0.04764   -0.00224   -0.00517    0.00122
C3    1    0.599458    0.437730    0.426062    11.00000    0.07216    0.08058 =
        0.06541   -0.00348   -0.01895   -0.00420
AFIX   43
H3    2    0.637687    0.482320    0.407298    11.00000   -1.20000
AFIX    0
C4    1    0.610286    0.424314    0.481427    11.00000    0.09287    0.09679 =
        0.07848   -0.00953   -0.03378   -0.00034
AFIX   43
H4    2    0.657361    0.460864    0.499354    11.00000   -1.20000
AFIX    0
C5    1    0.555206    0.360418    0.510064    11.00000    0.10383    0.09503 =
        0.05407   -0.00505   -0.02004    0.02572
AFIX   43
H5    2    0.564942    0.355098    0.546820    11.00000   -1.20000
AFIX    0
C6    1    0.483966    0.302327    0.485304    11.00000    0.08315    0.06683 =
        0.04489    0.00608   -0.00371    0.02190
C7    1    0.419699    0.233788    0.508765    11.00000    0.10543    0.08381 =
        0.04627    0.02093    0.00664    0.02693
AFIX   43
H7    2    0.421532    0.223255    0.545557    11.00000   -1.20000
AFIX    0
C8    1    0.355966    0.183690    0.478415    11.00000    0.09963    0.07021 =
        0.05900    0.02285    0.01755    0.00629
AFIX   43
H8    2    0.315683    0.137968    0.494935    11.00000   -1.20000
AFIX    0
C9    1    0.347381    0.197352    0.422485    11.00000    0.08063    0.05998 =
        0.05733    0.01012    0.01008   -0.00294
AFIX   43
H9    2    0.301718    0.162080    0.402780    11.00000   -1.20000
AFIX    0
C10   1    0.407254    0.263152    0.398011    11.00000    0.06840    0.04669 =
        0.04160    0.00679    0.00423    0.00047
C11   1    0.474033    0.314808    0.429684    11.00000    0.07003    0.05307 =
        0.03825    0.00573   -0.00002    0.01240
C12   1    0.419092    0.295824    0.340430    11.00000    0.06182    0.04962 =
        0.04096    0.00011    0.00254   -0.00570
C13   1    0.455627    0.122603    0.314341    11.00000    0.11959    0.06584 =
        0.08409   -0.00866    0.00543    0.00180
AFIX   23
H13A  2    0.387544    0.105764    0.320073    11.00000   -1.20000
H13B  2    0.493909    0.100718    0.344772    11.00000   -1.20000
AFIX    0
C14   1    0.494086    0.079273    0.261948    11.00000    0.12758    0.06509 =
        0.09077   -0.01836    0.01042    0.00873
AFIX   23
H14A  2    0.564981    0.079088    0.261159    11.00000   -1.20000
H14B  2    0.470446    0.013107    0.256706    11.00000   -1.20000
AFIX    0
C15   1    0.452848    0.147677    0.220473    11.00000    0.11345    0.08219 =
        0.07214   -0.02350    0.01181    0.00716
AFIX   23
H15A  2    0.392016    0.122385    0.206098    11.00000   -1.20000
H15B  2    0.498729    0.156772    0.191267    11.00000   -1.20000
AFIX    0
C16   1    0.435524    0.244358    0.250354    11.00000    0.08323    0.06374 =
        0.04464   -0.00336    0.00975   -0.00053
AFIX   13
H16   2    0.476282    0.295796    0.234610    11.00000   -1.20000
AFIX    0
C17   1    0.330034    0.280118    0.254624    11.00000    0.07059    0.06188 =
        0.04375   -0.00355    0.00098   -0.01594
AFIX   13
H17   2    0.286743    0.223046    0.254034    11.00000   -1.20000
AFIX    0
C18   1    0.323526    0.327662    0.310517    11.00000    0.05679    0.05548 =
        0.03916   -0.00002    0.00363   -0.01350
AFIX   13
H18   2    0.268578    0.296830    0.329202    11.00000   -1.20000
AFIX    0
C19   1    0.308109    0.436006    0.313571    11.00000    0.05587    0.06287 =
        0.04094    0.00109   -0.00210   -0.00257
C20   1    0.346309    0.448206    0.219421    11.00000    0.05920    0.07164 =
        0.03923    0.00293    0.00309   -0.00736
AFIX   13
H20   2    0.416699    0.437127    0.223486    11.00000   -1.20000
AFIX    0
C21   1    0.296347    0.350844    0.211832    11.00000    0.07098    0.07558 =
        0.03566   -0.00267   -0.00056   -0.01451
AFIX   13
H21   2    0.225227    0.358925    0.213480    11.00000   -1.20000
AFIX    0
C22   1    0.330542    0.521632    0.176212    11.00000    0.05888    0.08314 =
        0.05588    0.01189   -0.00109   -0.01378
AFIX   23
H22A  2    0.356004    0.584668    0.187261    11.00000   -1.20000
H22B  2    0.364579    0.501610    0.143937    11.00000   -1.20000
AFIX    0
N1    3    0.467416    0.225129    0.305386    11.00000    0.08635    0.05617 =
        0.04814   -0.00093    0.00479    0.00160
O1    4    0.517911    0.432328    0.308856    11.00000    0.08487    0.08024 =
        0.05524    0.01757   -0.00687   -0.02916
O2    4    0.308627    0.490080    0.268802    11.00000    0.07586    0.06083 =
        0.04303    0.00351   -0.00313   -0.00200
O3    4    0.291306    0.476734    0.355296    11.00000    0.10115    0.07308 =
        0.04590   -0.00768    0.00214    0.01507
O5    4    0.226882    0.528986    0.165818    11.00000    0.06347    0.09331 =
        0.04531    0.00809   -0.00012   -0.00590
O4    4    0.324513    0.311888    0.160536    11.00000    0.12112    0.10295 =
        0.03774   -0.01394   -0.00722   -0.01520
PART    1
O6    4    0.253297    0.593983    0.087787    21.00000    0.09155    0.15679 =
        0.07528    0.05972    0.01831    0.02398
C23   1    0.197893    0.557896    0.118883    21.00000    0.07523    0.08043 =
        0.04213    0.00083    0.00185    0.01212
C24   1    0.092420    0.552021    0.106642    21.00000    0.08231    0.08681 =
        0.07613    0.00187   -0.01458    0.00110
AFIX  137
H24A  2    0.082339    0.563501    0.069107    21.00000   -1.50000
H24B  2    0.057897    0.600511    0.127014    21.00000   -1.50000
H24C  2    0.068468    0.488230    0.115850    21.00000   -1.50000
AFIX    0
PART    2
O6'   4    0.252466    0.512239    0.079426   -21.00000    0.09641    0.15840 =
        0.04965    0.01188    0.01456    0.00361
C23'  1    0.199668    0.535370    0.115609   -21.00000    0.06877    0.10133 =
        0.04853    0.00138   -0.00009   -0.01013
C24'  1    0.090552    0.540446    0.119622   -21.00000    0.08313    0.08871 =
        0.04552   -0.01485   -0.03592    0.00986
AFIX  137
H24D  2    0.062476    0.482888    0.103891   -21.00000   -1.50000
H24E  2    0.067435    0.597256    0.100931   -21.00000   -1.50000
H24F  2    0.071797    0.544448    0.156616   -21.00000   -1.50000
AFIX    0
PART    1
O7    4    0.162661    0.302060    0.139326    21.00000    0.14396    0.12606 =
        0.07185    0.00105   -0.04096   -0.05025
C25   1    0.247939    0.291487    0.127902    21.00000    0.16498    0.09501 =
        0.05411   -0.00959   -0.02362   -0.02231
C26   1    0.278695    0.252510    0.073965    21.00000    0.21449    0.15943 =
        0.05573   -0.02692   -0.03167    0.00076
AFIX  137
H26A  2    0.315766    0.193563    0.078747    21.00000   -1.50000
H26B  2    0.318200    0.300349    0.055991    21.00000   -1.50000
H26C  2    0.221698    0.238804    0.052822    21.00000   -1.50000
AFIX    0
PART    2
O7'   4    0.185074    0.314398    0.122978   -21.00000    0.18594    0.11011 =
        0.07119   -0.00662   -0.04131   -0.01110
C25'  1    0.266484    0.282110    0.120861   -21.00000    0.17879    0.09814 =
        0.05839    0.00261   -0.02239   -0.02762
C26'  1    0.326421    0.232386    0.078336   -21.00000    0.21028    0.10555 =
        0.04049   -0.02102   -0.02690    0.00380
AFIX  137
H26D  2    0.295224    0.172398    0.068034   -21.00000   -1.50000
H26E  2    0.390455    0.218564    0.092131   -21.00000   -1.50000
H26F  2    0.331843    0.274455    0.047698   -21.00000   -1.50000
AFIX    0
HKLF 4
END
;
data_New_Global_Publ_Block
_journal_date_recd_electronic     2013-08-27
_journal_date_accepted     2013-09-21
_journal_name_full     'Acta Crystallographica, Section E'
_journal_year     2013
_journal_volume     69
_journal_issue     11
_journal_page_first     o1601
_journal_page_last     o1601
_journal_paper_category     QO
_journal_paper_doi     10.1107/S1600536813026111
_journal_coeditor_code     NC2316
_publ_contact_author_name     'S.Lakshmi'
_publ_contact_author_address
;
Head Research Department of Physics,
SDNB Vaishnav College for Women (Autonomous)
Chennai 600 044
India
;
_publ_contact_author_email     'lakssdnbvc@gmail.com'
_publ_contact_author_fax     '04422654976'
_publ_contact_author_phone     '+91 98400 93549'
_publ_section_title
;\
(1<i>S</i>,1'<i>S</i>,2'<i>R</i>,4a'<i>S</i>,9a'<i>S</i>,9b'<i>R</i>)-1'-\
Acetyloxy-2,4'-dioxo-2',4',4a',7',8',9',9a',9b'-octahydro-1'<i>H</i>,\
2<i>H</i>-spiro[acenaphthylene-1,5'-pyrano[4,3-<i>a</i>]pyrrolizin]-2'-\
ylmethyl acetate
;
loop_
    _publ_author_name
    _publ_author_address
    'Santhiya, S.'
;
Research Department of Physics
SDNB Vaishnav College for Women
Chennai 600 004,
India
;
    'Naga Siva Rao, J.'
;
Department of Organic Chemistry
University of Madras, Guindy
Chennai 600 025
India
;
    'Raghunathan, R.'
;
Department of Organic Chemistry
University of Madras, Guindy
Chennai 600 025
India
;
    'Latha, N.'
;
Research Department of Physics
SDNB Vaishnav College for Women
Chennai 600 004,
India
;
    'Lakshmi, S.'
;
Research Department of Physics
SDNB Vaishnav College for Women
Chennai 600 004,
India
;
