# Supplementary material for: (1S,1′S,2′R,4a’S,9a’S,9b’R)-1′-Acet­yloxy-2,4′-dioxo-2′,4′,4a’,7′,8′,9′,9a’,9b’-octa­hydro-1′H,2H-spiro­[ace­naphthyl­ene-1,5′-pyrano[4,3-a]pyrrolizin]-2′-ylmethyl acetate
Source: Acta Crystallogr Sect E Struct Rep Online. 2013 Oct 2;69(Pt 11):o1601. doi: 10.1107/S1600536813026111 (PMC3884278; doi:10.1107/S1600536813026111)
Supplement: Supplementary file 2 [file e-69-o1601-Isup2.hkl]

# 
# h,k,l, Fc-squared, Fo-squared, sigma(Fo-squared) and status flag 
# 
data_I
_shelx_title ' LAT34 in P4(3)2(1)2' 
_shelx_refln_list_code          4 
_shelx_F_calc_maximum      235.26 
_exptl_crystal_F_000      1952.00 
_reflns_d_resolution_high  0.8382 
 
loop_ 
 _symmetry_equiv_pos_as_xyz 
 'x, y, z' 
 '-x, -y, z+1/2' 
 'x+1/2, -y+1/2, -z+1/4' 
 '-x+1/2, y+1/2, -z+3/4' 
 '-y, -x, -z+1/2' 
 'y, x, -z' 
 'y+1/2, -x+1/2, z+1/4' 
 '-y+1/2, x+1/2, z+3/4' 
 
_cell_length_a    13.6792 
_cell_length_b    13.6792 
_cell_length_c    24.9625 
_cell_angle_alpha  90.000 
_cell_angle_beta   90.000 
_cell_angle_gamma  90.000 
 
_shelx_F_squared_multiplier     1.000 
 
loop_ 
 _refln_index_h 
 _refln_index_k 
 _refln_index_l 
 _refln_F_squared_calc 
 _refln_F_squared_meas 
 _refln_F_squared_sigma 
 _refln_observed_status 
   1   1   0    27299.56    20583.77    414.95 o 
   0   2   0     2474.07     2732.06     24.73 o 
   1   2   0    36992.02    39387.18    223.97 o 
   2   2   0    22526.33    24951.53    190.92 o 
   1   3   0     4794.19     4416.97     26.65 o 
   2   3   0    30516.63    31230.39    176.00 o 
   3   3   0    20027.95    19749.85    181.19 o 
   0   4   0    22875.98    23974.17    217.39 o 
   1   4   0     9691.32     9928.40     66.03 o 
   2   4   0     4229.54     4131.24     28.11 o 
   3   4   0     6996.75     7394.11     48.14 o 
   4   4   0     3389.94     3500.54     36.98 o 
   1   5   0     3728.76     3806.08     26.58 o 
   2   5   0      342.68      284.92      5.75 o 
   3   5   0      746.64      874.10      8.90 o 
   4   5   0      490.74      405.00      7.36 o 
   5   5   0     2892.21     2926.16     37.50 o 
   0   6   0     2779.85     2843.21     31.95 o 
   1   6   0     6459.77     6617.23     42.11 o 
   2   6   0     4435.69     4295.38     35.88 o 
   3   6   0      112.14      100.68      4.82 o 
   4   6   0      163.77      155.41      5.29 o 
   5   6   0     1220.95     1211.79     14.60 o 
   6   6   0     4157.91     3907.40     49.01 o 
   1   7   0       87.07       93.97      4.34 o 
   2   7   0     1882.48     2056.01     22.47 o 
   3   7   0       15.58        2.75      3.49 o 
   4   7   0     1499.91     1751.23     19.11 o 
   5   7   0      124.27      120.71      5.54 o 
   6   7   0     1978.92     1965.45     21.32 o 
   7   7   0       74.50       72.51      8.47 o 
   0   8   0     3043.37     3380.42     45.02 o 
   1   8   0       84.54       83.14      5.88 o 
   2   8   0      524.96      564.55     10.01 o 
   3   8   0      412.02      360.70      8.00 o 
   4   8   0        0.32       -3.34      3.66 o 
   5   8   0      431.59      377.55     10.02 o 
   6   8   0     1402.42     1385.01     20.40 o 
   7   8   0       86.71       84.06      6.12 o 
   8   8   0      373.20      414.21     15.51 o 
   1   9   0       94.65       95.21      7.10 o 
   2   9   0      251.04      245.83      9.51 o 
   3   9   0      375.98      437.45      9.07 o 
   4   9   0       48.05       31.32      5.80 o 
   5   9   0      103.22      116.19      6.52 o 
   6   9   0      140.19      122.20      7.12 o 
   7   9   0       24.43       14.57      5.61 o 
   8   9   0      247.04      231.96      9.01 o 
   9   9   0       21.10       23.68     10.00 o 
   0  10   0      293.07      251.13     14.76 o 
   1  10   0      147.55      167.91      9.30 o 
   2  10   0      210.28      203.95      8.24 o 
   3  10   0       13.75        2.41      4.29 o 
   4  10   0       41.02       43.00      5.32 o 
   5  10   0      133.98      128.95      7.22 o 
   6  10   0       77.91       70.13      7.08 o 
   7  10   0       35.54       35.79      7.27 o 
   8  10   0        6.29       -2.63      5.75 o 
   9  10   0        4.87       -1.06      6.26 o 
  10  10   0       86.98      103.90     10.93 o 
   1  11   0      558.88      520.19     14.66 o 
   2  11   0        4.91       11.75      5.78 o 
   3  11   0        0.53       -4.26      5.26 o 
   4  11   0       23.86       28.31      6.39 o 
   5  11   0      360.55      380.99     12.44 o 
   6  11   0       15.54       18.04      7.48 o 
   7  11   0       61.96       59.12      8.09 o 
   8  11   0       43.06       46.66      8.82 o 
   9  11   0        2.23       -7.56      7.56 o 
  10  11   0       69.65       71.14      7.72 o 
  11  11   0        3.72        5.66     21.32 o 
   0  12   0       14.44       -6.87      9.61 o 
   1  12   0       12.25       22.28      8.70 o 
   2  12   0       97.92       75.31     10.20 o 
   3  12   0       20.60       19.71      7.84 o 
   4  12   0       13.35       11.90      8.16 o 
   5  12   0       12.79       16.15      7.73 o 
   6  12   0        7.88        6.24      7.37 o 
   7  12   0       66.22       60.57      9.30 o 
   8  12   0       44.97       87.75     10.05 o 
   9  12   0        1.74        0.21      8.38 o 
  10  12   0       18.38        5.67      8.77 o 
  11  12   0       24.56       29.32     11.60 o 
   1  13   0      141.48      146.86     13.70 o 
   2  13   0        2.22       12.59     13.55 o 
   3  13   0      419.78      373.48     14.55 o 
   4  13   0      258.05      258.98     17.07 o 
   5  13   0       47.34       78.88      9.98 o 
   6  13   0       13.83       13.43      7.88 o 
   7  13   0       27.93       23.72      8.93 o 
   8  13   0       26.99       22.30      9.78 o 
   9  13   0        1.65        1.24      9.10 o 
   0  14   0        1.63       11.77     15.70 o 
   1  14   0       62.92       42.45     10.92 o 
   2  14   0        0.09        8.79     10.35 o 
   3  14   0       87.41       73.09     11.32 o 
   4  14   0        2.42        4.52      8.77 o 
   5  14   0        8.72       -8.54      8.64 o 
   6  14   0        0.42       -9.95      9.95 o 
   7  14   0        0.04       21.19      9.13 o 
   8  14   0        0.10       -4.45      8.90 o 
   1  15   0       31.36       45.76     12.13 o 
   2  15   0        3.17       -2.23      8.98 o 
   3  15   0       47.49       43.70     10.32 o 
   4  15   0        8.14        3.95      9.07 o 
   5  15   0        0.22        2.98     10.39 o 
   6  15   0        4.13       -6.80     10.24 o 
   0  16   0       15.95       40.81     26.93 o 
   1  16   0       13.02       29.64     13.31 o 
   2  16   0       47.50       56.51     11.06 o 
   3  16   0        1.13        4.91     12.87 o 
   1   1   1     7330.57     5526.17     62.95 o 
  -1   2   1     1620.79     1604.52     10.13 o 
   0   2   1     1437.43     1592.96     11.27 o 
   1   2   1     1622.78     1612.65      9.87 o 
   2   2   1       73.67       83.20      2.73 o 
  -2   3   1    55340.77    60521.74    402.46 o 
  -1   3   1     6282.80     6091.69     39.49 o 
   0   3   1    11518.24    10930.22     62.42 o 
   1   3   1     6285.61     6098.95     33.42 o 
   2   3   1    55349.37    59783.21    369.13 o 
   3   3   1      381.88      398.12      5.39 o 
  -3   4   1     2962.11     3270.56     24.12 o 
  -2   4   1      884.83      913.28      8.78 o 
  -1   4   1    16235.43    16766.72    121.92 o 
   0   4   1     6197.78     6496.86     46.49 o 
   1   4   1    16221.72    16727.32    103.60 o 
   2   4   1      886.45      914.65      8.02 o 
   3   4   1     2964.45     3219.58     23.00 o 
   4   4   1      298.15      254.90      5.06 o 
  -4   5   1      264.78      267.25      6.22 o 
  -3   5   1     5879.67     5950.09     41.82 o 
  -2   5   1     3012.31     2913.82     23.62 o 
  -1   5   1     3493.30     3323.52     24.73 o 
   0   5   1      420.83      362.57      7.84 o 
   1   5   1     3495.99     3315.00     23.65 o 
   2   5   1     3012.95     2912.89     21.28 o 
   3   5   1     5878.78     5970.23     40.05 o 
   4   5   1      263.82      270.93      5.93 o 
   5   5   1      515.62      467.26      8.47 o 
  -5   6   1     1706.38     1688.97     18.17 o 
  -4   6   1       73.93       78.23      4.37 o 
  -3   6   1     3356.47     3352.50     31.65 o 
  -2   6   1      734.17      717.89      9.78 o 
  -1   6   1       31.79       31.41      3.43 o 
   0   6   1      327.98      379.50      6.50 o 
   1   6   1       31.81       29.08      3.01 o 
   2   6   1      733.78      716.85      8.77 o 
   3   6   1     3357.15     3364.96     27.73 o 
   4   6   1       74.07       81.80      4.76 o 
   5   6   1     1705.94     1689.14     18.11 o 
   6   6   1      633.60      566.00     10.44 o 
  -6   7   1      169.40      174.80      6.71 o 
  -5   7   1      597.92      597.30     11.57 o 
  -4   7   1      535.79      533.77      9.07 o 
  -3   7   1     1695.67     1683.83     19.73 o 
  -2   7   1      334.28      297.77      8.60 o 
  -1   7   1      263.45      234.16      5.13 o 
   0   7   1     4891.86     4662.35     37.04 o 
   1   7   1      264.05      237.24      7.04 o 
   2   7   1      334.62      309.70      7.36 o 
   3   7   1     1695.47     1695.19     18.31 o 
   4   7   1      535.69      535.66      9.18 o 
   5   7   1      598.34      614.39      9.79 o 
   6   7   1      170.00      172.81      6.75 o 
   7   7   1       82.00       97.73      6.02 o 
  -7   8   1       36.88       51.43      5.68 o 
  -6   8   1      592.54      631.89     11.56 o 
  -5   8   1      261.24      251.55      7.36 o 
  -4   8   1       76.63       68.33      6.16 o 
  -3   8   1      273.36      265.91      8.20 o 
  -2   8   1      949.64      905.36     12.48 o 
  -1   8   1      639.79      609.63     10.32 o 
   0   8   1      141.61      158.53      5.88 o 
   1   8   1      639.58      605.58     11.93 o 
   2   8   1      949.89      919.66     13.94 o 
   3   8   1      273.36      259.14      7.45 o 
   4   8   1       76.77       79.98      4.95 o 
   5   8   1      261.42      245.94      7.36 o 
   6   8   1      592.68      628.84     10.55 o 
   7   8   1       37.26       34.21      5.15 o 
   8   8   1      118.40      141.91      8.06 o 
  -8   9   1      424.53      411.21     11.40 o 
  -7   9   1      380.66      366.45     13.66 o 
  -6   9   1       85.31       81.44      6.94 o 
  -5   9   1       69.65       69.32      6.20 o 
  -4   9   1      128.38      126.40      6.40 o 
  -3   9   1      688.47      640.99     10.69 o 
  -2   9   1      466.00      471.44     10.89 o 
  -1   9   1       80.77       84.56      9.68 o 
   0   9   1      110.51      126.67      8.12 o 
   1   9   1       80.92       72.81      9.10 o 
   2   9   1      465.85      450.56     11.35 o 
   3   9   1      687.57      655.69     11.83 o 
   4   9   1      128.54      129.92      6.06 o 
   5   9   1       69.70       71.16      5.60 o 
   6   9   1       85.26       82.69      9.57 o 
   7   9   1      380.95      384.45      9.53 o 
   8   9   1      424.73      421.16     11.12 o 
   9   9   1       12.37        0.59      6.39 o 
  -9  10   1       93.76      117.73      8.28 o 
  -8  10   1       77.87       54.17      8.05 o 
  -7  10   1       69.76       71.11      8.81 o 
  -6  10   1      197.74      175.45      8.44 o 
  -5  10   1       43.22       41.09      6.02 o 
  -4  10   1       78.74       69.33      5.95 o 
  -3  10   1        1.31       -2.36      4.12 o 
  -2  10   1      438.20      451.37     12.99 o 
  -1  10   1      239.66      242.74     11.37 o 
   0  10   1      187.55      198.85      9.52 o 
   1  10   1      239.54      239.54     10.32 o 
   2  10   1      437.88      434.50     11.98 o 
   3  10   1        1.28       -2.79      5.53 o 
   4  10   1       78.55       74.15      5.78 o 
   5  10   1       43.29       41.81      5.63 o 
   6  10   1      197.77      203.93      9.83 o 
   7  10   1       69.77       84.99      9.88 o 
   8  10   1       77.68       69.95      9.73 o 
   9  10   1       94.00      119.56     10.85 o 
  10  10   1       28.51       29.58      7.50 o 
 -10  11   1        1.67       -6.64      6.64 o 
  -9  11   1       30.53       24.66     10.31 o 
  -8  11   1       35.61       34.86      7.46 o 
  -7  11   1       23.68       25.96      9.29 o 
  -6  11   1      315.13      305.33     11.61 o 
  -5  11   1      267.76      279.11     10.95 o 
  -4  11   1      211.37      251.94     10.23 o 
  -3  11   1        3.93       -5.33      5.44 o 
  -2  11   1       58.75       55.87      8.70 o 
  -1  11   1      128.02      122.30     10.14 o 
   0  11   1       10.54       -6.67      6.67 o 
   1  11   1      128.32      152.74      9.95 o 
   2  11   1       58.92       73.74      6.77 o 
   3  11   1        3.91        6.53      7.43 o 
   4  11   1      210.71      252.37      9.58 o 
   5  11   1      267.70      282.60     11.20 o 
   6  11   1      315.35      313.56     11.84 o 
   7  11   1       23.68       18.53      7.54 o 
   8  11   1       35.47       34.89      8.59 o 
   9  11   1       30.53       22.71      8.35 o 
  10  11   1        1.66       -5.89      5.89 o 
  11  11   1        6.12       22.67      7.85 o 
 -11  12   1       26.67       28.40     11.26 o 
 -10  12   1        5.86       -3.70      8.60 o 
  -9  12   1        0.62       -8.15      8.15 o 
  -8  12   1        1.74        8.65      8.25 o 
  -7  12   1       35.61       41.84      8.65 o 
  -6  12   1       15.98       12.60      8.30 o 
  -5  12   1      203.51      192.37     10.55 o 
  -4  12   1      112.29      101.68      9.85 o 
  -3  12   1       71.74       68.99      8.80 o 
  -2  12   1       12.95       16.38      8.94 o 
  -1  12   1       10.89       15.89      8.57 o 
   0  12   1        5.77       -2.41      7.22 o 
   1  12   1       10.88        9.42      9.34 o 
   2  12   1       12.94       12.49      8.51 o 
   3  12   1       71.69       60.08     12.97 o 
   4  12   1      112.20      104.38     10.01 o 
   5  12   1      203.34      196.59     10.50 o 
   6  12   1       15.91        9.50      7.36 o 
   7  12   1       35.55       37.30      8.80 o 
   8  12   1        1.75       -7.78      7.78 o 
   9  12   1        0.61       13.69      8.37 o 
  10  12   1        5.86        8.53      8.61 o 
  11  12   1       26.66       24.49     12.11 o 
  -9  13   1        4.12       10.57      9.13 o 
  -8  13   1        3.63       11.74     11.29 o 
  -7  13   1        1.50       -8.16      8.16 o 
  -6  13   1       63.57       51.87      9.37 o 
  -5  13   1        4.00       -8.45      8.45 o 
  -4  13   1      114.33       99.67     10.50 o 
  -3  13   1       48.00       41.95      9.45 o 
  -2  13   1      155.20      169.86     13.01 o 
  -1  13   1       81.87       79.81     11.52 o 
   0  13   1       33.77       18.57      9.57 o 
   1  13   1       81.93       92.42     12.22 o 
   2  13   1      155.23      149.45     14.76 o 
   3  13   1       48.12       42.36      9.13 o 
   4  13   1      114.28      103.23     10.61 o 
   5  13   1        4.02        8.71      8.36 o 
   6  13   1       63.46       58.77      8.73 o 
   7  13   1        1.48        5.78     10.27 o 
   8  13   1        3.62       -9.03      9.03 o 
   9  13   1        4.13       -0.65      8.96 o 
  -8  14   1       13.46       21.54      9.54 o 
  -7  14   1       11.84       17.25      9.53 o 
  -6  14   1       12.43       18.90     10.13 o 
  -5  14   1        4.90        7.08      8.76 o 
  -4  14   1       54.69       51.30     13.28 o 
  -3  14   1       86.43       79.10     10.56 o 
  -2  14   1      192.35      202.75     12.68 o 
  -1  14   1        0.99        0.08     10.07 o 
   0  14   1        0.42       12.86     10.26 o 
   1  14   1        1.00       -6.71      9.74 o 
   2  14   1      192.31      217.84     14.53 o 
   3  14   1       86.43       89.45     10.90 o 
   4  14   1       54.76       60.06      9.89 o 
   5  14   1        4.87        5.91      9.76 o 
   6  14   1       12.40        6.26      9.91 o 
   7  14   1       11.84       17.05     10.27 o 
   8  14   1       13.46        1.97      9.41 o 
  -6  15   1       10.99        7.15     10.52 o 
  -5  15   1        0.23       -2.31      9.68 o 
  -4  15   1        0.84       -8.61      8.61 o 
  -3  15   1       18.80       20.10      9.38 o 
  -2  15   1       34.24       35.04      9.87 o 
  -1  15   1       35.77       69.60     16.24 o 
   0  15   1        0.01       -5.07     12.01 o 
   1  15   1       35.67       75.11     14.14 o 
   2  15   1       34.19       41.61     11.81 o 
   3  15   1       18.77       39.17     10.27 o 
   4  15   1        0.84       10.14      9.49 o 
   5  15   1        0.23       13.21     10.66 o 
   6  15   1       10.99       11.29     10.86 o 
  -3  16   1        1.67       17.84     13.30 o 
  -2  16   1        1.77        3.85      9.43 o 
  -1  16   1       15.91       11.68     11.80 o 
   0  16   1       10.23       34.77     13.60 o 
   1  16   1       15.91       25.39     13.15 o 
   2  16   1        1.76        9.56      9.60 o 
   3  16   1        1.66        2.48     15.75 o 
   0   1   2    11984.71     9168.21    473.12 o 
   1   1   2    14969.47    13892.07    320.42 o 
  -1   2   2     7338.55     7232.62     39.44 o 
   0   2   2    48486.37    52225.60    560.65 o 
   1   2   2     7339.70     7221.05     42.10 o 
   2   2   2    24517.71    25679.13    143.77 o 
  -2   3   2     2985.25     3203.19     19.98 o 
  -1   3   2     6297.06     5828.43     35.90 o 
   0   3   2      351.87      377.55      4.06 o 
   1   3   2     6302.69     5848.39     33.26 o 
   2   3   2     2985.41     3157.98     20.88 o 
   3   3   2     3031.93     2909.83     21.34 o 
  -3   4   2     1478.94     1444.82     12.53 o 
  -2   4   2     4871.40     4762.64     35.22 o 
  -1   4   2     6326.67     6467.54     46.84 o 
   0   4   2     2115.89     2038.48     15.82 o 
   1   4   2     6321.28     6491.27     42.08 o 
   2   4   2     4868.13     4778.37     32.01 o 
   3   4   2     1477.64     1425.66     11.42 o 
   4   4   2     1821.89     1995.25     16.66 o 
  -4   5   2      978.33     1065.12     12.65 o 
  -3   5   2     1031.36     1102.44     11.46 o 
  -2   5   2     1804.70     1881.02     17.44 o 
  -1   5   2     2341.87     2197.97     19.69 o 
   0   5   2    29789.23    30354.41    205.05 o 
   1   5   2     2338.17     2196.62     16.78 o 
   2   5   2     1803.39     1865.05     14.36 o 
   3   5   2     1030.36     1114.94     10.38 o 
   4   5   2      978.25     1087.56     12.09 o 
   5   5   2     3095.95     2739.16     25.17 o 
  -5   6   2      391.40      332.56      7.96 o 
  -4   6   2      824.77      868.17     11.59 o 
  -3   6   2     1580.48     1602.13     19.57 o 
  -2   6   2     3384.39     3398.30     27.57 o 
  -1   6   2     1146.28     1293.76     13.73 o 
   0   6   2     3107.11     3012.23     26.65 o 
   1   6   2     1145.69     1283.04     11.68 o 
   2   6   2     3381.51     3410.26     25.09 o 
   3   6   2     1581.40     1621.95     17.02 o 
   4   6   2      825.85      888.57     10.20 o 
   5   6   2      390.60      334.45      7.18 o 
   6   6   2      721.71      695.89     11.28 o 
  -6   7   2      461.03      439.96      9.57 o 
  -5   7   2     1864.87     1764.41     19.21 o 
  -4   7   2      608.59      565.38      9.47 o 
  -3   7   2     1889.33     1921.84     23.11 o 
  -2   7   2      436.70      415.39      8.10 o 
  -1   7   2     1345.69     1347.95     14.87 o 
   0   7   2        7.50        9.54      3.44 o 
   1   7   2     1346.09     1365.31     13.51 o 
   2   7   2      437.71      415.59      7.69 o 
   3   7   2     1889.79     1914.59     21.71 o 
   4   7   2      608.34      573.30      9.47 o 
   5   7   2     1864.96     1752.40     16.95 o 
   6   7   2      460.63      447.77     11.17 o 
   7   7   2        1.14       -4.11      4.11 o 
  -7   8   2       59.00       41.99      5.25 o 
  -6   8   2      165.72      187.19      7.16 o 
  -5   8   2      215.29      225.94      7.15 o 
  -4   8   2      343.22      320.41      8.65 o 
  -3   8   2      265.33      256.41     10.15 o 
  -2   8   2      120.50      121.19      5.41 o 
  -1   8   2      336.52      346.25      9.90 o 
   0   8   2        4.91        2.16      3.45 o 
   1   8   2      336.42      332.10      7.77 o 
   2   8   2      120.47      115.73      5.61 o 
   3   8   2      264.55      244.73      7.42 o 
   4   8   2      343.79      312.61      7.73 o 
   5   8   2      215.00      218.63      9.12 o 
   6   8   2      166.02      186.45      6.55 o 
   7   8   2       59.02       62.92      5.49 o 
   8   8   2        7.76       18.60      6.51 o 
  -8   9   2       32.84       24.67      5.85 o 
  -7   9   2        7.41       -4.99      4.99 o 
  -6   9   2      215.59      220.88      8.96 o 
  -5   9   2      209.41      213.25      8.27 o 
  -4   9   2      449.88      417.86     13.95 o 
  -3   9   2      156.71      140.22      6.85 o 
  -2   9   2      100.38       85.35      5.92 o 
  -1   9   2     1135.24     1172.16     16.34 o 
   0   9   2      773.33      876.68     14.14 o 
   1   9   2     1135.45     1152.79     15.42 o 
   2   9   2      100.74       88.31      5.64 o 
   3   9   2      156.15      136.30      6.33 o 
   4   9   2      450.10      424.69      9.49 o 
   5   9   2      209.09      219.50      7.47 o 
   6   9   2      215.63      216.62      8.88 o 
   7   9   2        7.41       -4.84      4.84 o 
   8   9   2       32.67       25.51      6.28 o 
   9   9   2      236.86      210.90      9.32 o 
  -9  10   2       33.74       35.29      6.94 o 
  -8  10   2       63.08       49.08      7.04 o 
  -7  10   2       77.52       70.28      7.47 o 
  -6  10   2       31.64       22.78      6.58 o 
  -5  10   2       22.03       15.86      5.99 o 
  -4  10   2      125.26      114.47      8.22 o 
  -3  10   2       44.74       53.71      5.40 o 
  -2  10   2      312.89      321.28      9.59 o 
  -1  10   2      335.74      351.41     10.06 o 
   0  10   2       68.50       52.51      7.29 o 
   1  10   2      334.95      336.31      9.29 o 
   2  10   2      313.47      284.01      9.06 o 
   3  10   2       44.81       48.16      5.68 o 
   4  10   2      124.94      111.35      6.22 o 
   5  10   2       21.89       22.82      5.35 o 
   6  10   2       31.69       22.32      6.97 o 
   7  10   2       77.53       62.45      7.74 o 
   8  10   2       63.04       47.37      5.74 o 
   9  10   2       33.73       32.55      7.12 o 
  10  10   2       21.79        6.17      6.83 o 
 -10  11   2        1.10       -1.51      9.01 o 
  -9  11   2       19.32        4.20      8.70 o 
  -8  11   2      107.41      104.00     10.61 o 
  -7  11   2       75.99       83.76     10.40 o 
  -6  11   2       45.21       44.96      8.47 o 
  -5  11   2       26.32       30.13      7.16 o 
  -4  11   2       16.96       18.94      6.66 o 
  -3  11   2      144.77      125.68     12.41 o 
  -2  11   2      218.15      230.94     12.18 o 
  -1  11   2      150.63      133.20     10.62 o 
   0  11   2      318.19      302.82     11.97 o 
   1  11   2      150.51      133.08      9.78 o 
   2  11   2      217.97      198.14     11.70 o 
   3  11   2      144.97      139.44      8.47 o 
   4  11   2       16.88        7.88      6.65 o 
   5  11   2       26.36       11.30      7.09 o 
   6  11   2       45.40       67.80      8.37 o 
   7  11   2       75.73       63.86      7.99 o 
   8  11   2      107.49      109.85     12.76 o 
   9  11   2       19.33       15.81      8.17 o 
  10  11   2        1.10       -0.27      6.22 o 
  11  11   2        0.33       -6.72      6.72 o 
 -11  12   2       12.91       33.70     12.43 o 
 -10  12   2       13.26        8.62      8.79 o 
  -9  12   2        3.75       13.28      8.57 o 
  -8  12   2        5.11       11.94      8.43 o 
  -7  12   2       23.40       11.66      8.13 o 
  -6  12   2        8.02       -6.71      7.21 o 
  -5  12   2      150.10      141.14      9.65 o 
  -4  12   2        7.07       -2.80      6.70 o 
  -3  12   2       21.57       28.15      8.20 o 
  -2  12   2        8.66       16.09      7.54 o 
  -1  12   2       32.99       13.70     10.30 o 
   0  12   2        1.39        4.94      8.13 o 
   1  12   2       33.13       29.90      8.17 o 
   2  12   2        8.69        5.94      8.66 o 
   3  12   2       21.62       18.40      9.21 o 
   4  12   2        7.05       -7.84      7.98 o 
   5  12   2      150.26      138.46     10.67 o 
   6  12   2        7.98       14.16      7.62 o 
   7  12   2       23.44       14.92      8.35 o 
   8  12   2        5.10        3.65      8.11 o 
   9  12   2        3.72        4.91      8.27 o 
  10  12   2       13.25        9.47      9.78 o 
  11  12   2       12.91        2.66     40.83 o 
  -9  13   2       38.98       56.38     10.29 o 
  -8  13   2       20.73       34.35      9.70 o 
  -7  13   2        2.52        7.39      8.55 o 
  -6  13   2        9.07       31.69      9.04 o 
  -5  13   2       54.73       48.40      8.56 o 
  -4  13   2        2.82        2.67      8.34 o 
  -3  13   2       47.80       40.09      9.30 o 
  -2  13   2       16.03       23.40      8.46 o 
  -1  13   2       20.78       18.17      9.63 o 
   0  13   2       37.95       40.24     13.42 o 
   1  13   2       20.84       32.05      9.91 o 
   2  13   2       16.05        9.12      9.55 o 
   3  13   2       47.73       42.12     10.64 o 
   4  13   2        2.84       -2.48      8.39 o 
   5  13   2       54.67       54.97      9.67 o 
   6  13   2        8.99       15.37      8.64 o 
   7  13   2        2.54       -2.35      8.42 o 
   8  13   2       20.70       30.17      9.66 o 
   9  13   2       38.95       58.96     10.18 o 
  -8  14   2       11.36       11.11      9.40 o 
  -7  14   2        1.16        6.90      8.91 o 
  -6  14   2       17.95       32.00      9.37 o 
  -5  14   2       26.99       34.36      9.40 o 
  -4  14   2       19.13       25.91      9.12 o 
  -3  14   2       36.15       42.90      9.63 o 
  -2  14   2       11.12        9.58      8.81 o 
  -1  14   2       63.81       55.43     11.40 o 
   0  14   2        1.27        7.82     10.25 o 
   1  14   2       64.00       93.90     12.03 o 
   2  14   2       11.12        5.16     12.42 o 
   3  14   2       36.13       58.18     10.12 o 
   4  14   2       19.03       13.11     11.52 o 
   5  14   2       27.04       34.38      9.83 o 
   6  14   2       17.97       34.69     10.41 o 
   7  14   2        1.16       -1.72      9.78 o 
   8  14   2       11.34       11.83      9.54 o 
  -6  15   2        0.03        3.59     10.33 o 
  -5  15   2        1.87       20.00     10.61 o 
  -4  15   2        1.22       -8.77      8.77 o 
  -3  15   2        0.81       17.24      9.43 o 
  -2  15   2        6.80        9.38      9.08 o 
  -1  15   2        4.71        9.91     13.07 o 
   0  15   2       10.02       38.09     13.55 o 
   1  15   2        4.69      -11.55     11.60 o 
   2  15   2        6.77       31.02     11.32 o 
   3  15   2        0.81       -1.81      9.15 o 
   4  15   2        1.21       -4.37      9.07 o 
   5  15   2        1.88        7.18     10.75 o 
   6  15   2        0.03        3.45     10.48 o 
  -3  16   2        1.09       17.56     19.01 o 
  -2  16   2        0.67       -0.09      9.96 o 
  -1  16   2        3.53        5.66      9.80 o 
   0  16   2       52.50       51.28     14.65 o 
   1  16   2        3.53       27.46     15.17 o 
   2  16   2        0.67        5.78     12.68 o 
   3  16   2        1.09      -13.98     13.98 o 
   0   1   3     2682.00     2491.67     30.93 o 
   1   1   3      223.45      189.71      3.20 o 
  -1   2   3     6790.83     6752.81     40.83 o 
   0   2   3    17553.51    17898.68    123.68 o 
   1   2   3     6800.61     6777.34     39.77 o 
   2   2   3    36432.95    37521.54    251.15 o 
  -2   3   3    11592.65    11526.97     63.60 o 
  -1   3   3      969.66      958.86      9.55 o 
   0   3   3    13992.82    13547.49     88.78 o 
   1   3   3      973.97      958.94      8.24 o 
   2   3   3    11603.84    11541.59     72.11 o 
   3   3   3      274.06      248.12      3.94 o 
  -3   4   3     2261.58     2395.59     17.62 o 
  -2   4   3     4772.10     4576.75     30.57 o 
  -1   4   3     1655.52     1593.32     14.51 o 
   0   4   3      625.55      468.52      5.82 o 
   1   4   3     1657.10     1585.63     14.05 o 
   2   4   3     4771.58     4556.03     31.14 o 
   3   4   3     2259.51     2368.50     23.83 o 
   4   4   3       26.03       14.83      2.14 o 
  -4   5   3     6281.25     6187.15     45.86 o 
  -3   5   3      262.38      273.55      5.74 o 
  -2   5   3      911.35      929.80     11.06 o 
  -1   5   3     1852.36     1723.37     19.27 o 
   0   5   3    12380.84    12231.92     85.62 o 
   1   5   3     1853.75     1714.27     15.53 o 
   2   5   3      910.41      935.92      9.38 o 
   3   5   3      263.38      268.16      4.81 o 
   4   5   3     6283.63     6191.20     46.12 o 
   5   5   3      321.74      331.25      9.49 o 
  -5   6   3      998.89      980.85     11.94 o 
  -4   6   3      901.66      930.88     11.64 o 
  -3   6   3     1594.03     1612.92     19.61 o 
  -2   6   3      196.33      207.61      5.22 o 
  -1   6   3     1305.37     1297.39     15.49 o 
   0   6   3     4212.19     3905.95     33.08 o 
   1   6   3     1305.94     1310.17     12.36 o 
   2   6   3      196.11      207.68      4.92 o 
   3   6   3     1595.60     1596.67     17.00 o 
   4   6   3      899.61      915.38     10.54 o 
   5   6   3      999.45      995.63     12.11 o 
   6   6   3      992.27     1145.06     12.88 o 
  -6   7   3      157.53      160.60      6.02 o 
  -5   7   3       93.06       84.88      4.69 o 
  -4   7   3      137.53      127.74      7.23 o 
  -3   7   3      112.37      105.24      6.16 o 
  -2   7   3     1226.37     1182.81     16.20 o 
  -1   7   3      385.42      349.42      8.13 o 
   0   7   3     1809.25     1980.47     20.01 o 
   1   7   3      384.71      345.94      6.24 o 
   2   7   3     1226.89     1176.78     14.24 o 
   3   7   3      113.16       98.92      5.14 o 
   4   7   3      137.97      118.81      5.21 o 
   5   7   3       93.06       81.10      8.03 o 
   6   7   3      157.76      168.95      8.43 o 
   7   7   3      182.32      195.70      6.80 o 
  -7   8   3      522.03      506.26     10.12 o 
  -6   8   3       69.86       61.13      5.04 o 
  -5   8   3      218.17      209.55      6.32 o 
  -4   8   3       66.79       69.13      6.04 o 
  -3   8   3       28.93       32.39      4.59 o 
  -2   8   3     2137.34     2044.75     24.66 o 
  -1   8   3      470.85      485.09     10.89 o 
   0   8   3      515.00      591.18     10.10 o 
   1   8   3      472.43      473.96      8.19 o 
   2   8   3     2136.90     2049.49     21.56 o 
   3   8   3       28.82       21.43      4.80 o 
   4   8   3       66.67       76.35      6.03 o 
   5   8   3      218.43      220.27      6.96 o 
   6   8   3       70.10       57.45      4.57 o 
   7   8   3      521.59      522.46     10.32 o 
   8   8   3      990.08      992.48     14.73 o 
  -8   9   3      163.30      187.38      7.71 o 
  -7   9   3      230.49      260.17      8.36 o 
  -6   9   3      747.86      740.59     11.63 o 
  -5   9   3        4.14        2.98      4.70 o 
  -4   9   3       20.50       15.79      5.71 o 
  -3   9   3       15.57       13.81      5.26 o 
  -2   9   3      338.68      325.93     11.32 o 
  -1   9   3      695.23      730.15     13.02 o 
   0   9   3      610.95      610.64     11.59 o 
   1   9   3      694.88      718.76     11.82 o 
   2   9   3      339.00      311.12      9.23 o 
   3   9   3       15.36       15.89      4.71 o 
   4   9   3       20.47       16.75      4.43 o 
   5   9   3        4.18       -0.39      4.36 o 
   6   9   3      747.49      749.55     12.70 o 
   7   9   3      230.92      241.43      9.00 o 
   8   9   3      163.52      192.49      8.41 o 
   9   9   3        7.37        3.19      5.95 o 
  -9  10   3        5.32       12.16      6.43 o 
  -8  10   3      203.81      199.50      8.81 o 
  -7  10   3      128.00      142.60      8.48 o 
  -6  10   3      105.76      119.93      6.99 o 
  -5  10   3       78.38       74.39      5.81 o 
  -4  10   3       22.19       36.04      5.73 o 
  -3  10   3      195.24      185.44      8.57 o 
  -2  10   3       12.25        7.52      5.98 o 
  -1  10   3       71.33       83.28      5.98 o 
   0  10   3        5.99        8.49      6.76 o 
   1  10   3       71.42       72.10      7.90 o 
   2  10   3       12.31       11.19      4.36 o 
   3  10   3      194.90      198.21      8.21 o 
   4  10   3       22.05       22.11      4.95 o 
   5  10   3       78.38       78.03      6.17 o 
   6  10   3      105.55      113.75      7.90 o 
   7  10   3      127.92      144.21      9.26 o 
   8  10   3      203.88      195.41      9.84 o 
   9  10   3        5.32        7.72      6.18 o 
  10  10   3        1.00       15.52      6.81 o 
 -10  11   3       57.91       86.47     10.19 o 
  -9  11   3        4.00        2.17      7.12 o 
  -8  11   3       39.29       27.86      9.02 o 
  -7  11   3       69.74       69.85      8.98 o 
  -6  11   3      166.76      163.03     10.28 o 
  -5  11   3       18.79       14.73      7.71 o 
  -4  11   3      100.36       77.80      7.52 o 
  -3  11   3      291.82      276.10     11.00 o 
  -2  11   3       22.65       16.95      6.99 o 
  -1  11   3      389.30      357.37     14.22 o 
   0  11   3        1.08       -1.36      7.44 o 
   1  11   3      389.22      385.01     13.14 o 
   2  11   3       22.43        5.28      7.26 o 
   3  11   3      291.93      271.46      9.62 o 
   4  11   3      100.01       76.80      8.67 o 
   5  11   3       18.67        7.30      7.03 o 
   6  11   3      166.95      162.64     13.53 o 
   7  11   3       69.78       75.33      8.45 o 
   8  11   3       39.23       23.60      8.31 o 
   9  11   3        3.98        4.61      7.75 o 
  10  11   3       57.98       73.87      8.22 o 
  11  11   3        1.55       -2.73      8.75 o 
 -10  12   3        3.75        6.07      8.71 o 
  -9  12   3       11.49       14.08      8.92 o 
  -8  12   3        1.09       -7.86      7.86 o 
  -7  12   3       23.80        3.15      8.20 o 
  -6  12   3       46.19       30.70     10.04 o 
  -5  12   3       89.42       66.38      8.51 o 
  -4  12   3      124.20      119.64      9.26 o 
  -3  12   3       61.41       57.52      8.84 o 
  -2  12   3        1.56       -7.20      7.20 o 
  -1  12   3        5.41       -7.94      7.94 o 
   0  12   3      127.67      124.95     10.64 o 
   1  12   3        5.34       -8.32      8.32 o 
   2  12   3        1.55       -6.86      7.91 o 
   3  12   3       61.52       61.02     10.25 o 
   4  12   3      124.37      127.70     10.29 o 
   5  12   3       89.47       85.73      9.94 o 
   6  12   3       46.12       33.30      9.21 o 
   7  12   3       23.72       13.85      8.19 o 
   8  12   3        1.10       -7.79      7.79 o 
   9  12   3       11.49       14.47      8.58 o 
  10  12   3        3.78        9.76     10.06 o 
  -9  13   3       28.83       20.39      9.44 o 
  -8  13   3        3.55        0.00      8.78 o 
  -7  13   3       10.43        8.43      8.44 o 
  -6  13   3        8.95       -3.54     10.40 o 
  -5  13   3       61.83       54.76      8.51 o 
  -4  13   3        6.15       -8.44      8.44 o 
  -3  13   3       85.69       85.66     10.03 o 
  -2  13   3      201.50      211.90     11.86 o 
  -1  13   3       38.13       34.81     12.13 o 
   0  13   3        0.10        4.33      8.69 o 
   1  13   3       38.18       12.01      8.83 o 
   2  13   3      201.17      220.67     14.21 o 
   3  13   3       85.83       78.02     11.49 o 
   4  13   3        6.13       13.49      8.82 o 
   5  13   3       61.83       50.60      9.39 o 
   6  13   3        8.88        9.60      8.46 o 
   7  13   3       10.41       21.09      8.69 o 
   8  13   3        3.57        4.18     10.25 o 
   9  13   3       28.86       41.07     10.24 o 
  -8  14   3        5.92        7.83      9.60 o 
  -7  14   3        5.67       16.28      9.38 o 
  -6  14   3        7.04        1.48      8.68 o 
  -5  14   3       18.35       -1.42      8.83 o 
  -4  14   3       25.16       10.25      9.09 o 
  -3  14   3       31.94       41.83      9.59 o 
  -2  14   3       22.49       20.70      9.05 o 
  -1  14   3       11.71        5.87     10.03 o 
   0  14   3        3.39       11.49     10.21 o 
   1  14   3       11.69        6.99     10.15 o 
   2  14   3       22.50       22.60     10.73 o 
   3  14   3       31.90       56.95     13.17 o 
   4  14   3       25.17       24.49      9.65 o 
   5  14   3       18.38       22.70      9.30 o 
   6  14   3        7.02       13.16     10.10 o 
   7  14   3        5.69        0.14      9.41 o 
   8  14   3        5.91       23.81     10.62 o 
  -6  15   3       22.50       31.67     11.11 o 
  -5  15   3       15.20       21.90     10.98 o 
  -4  15   3       14.95       11.05      9.30 o 
  -3  15   3       36.01       35.80      9.93 o 
  -2  15   3        6.58       -3.58      8.80 o 
  -1  15   3       62.46       82.81     10.85 o 
   0  15   3       21.83       15.72     11.44 o 
   1  15   3       62.39       60.06     13.94 o 
   2  15   3        6.57        1.22     12.06 o 
   3  15   3       36.07       35.89     10.28 o 
   4  15   3       14.92        7.58      9.25 o 
   5  15   3       15.18       13.54     10.94 o 
   6  15   3       22.50       23.51     11.24 o 
  -2  16   3        2.93        8.31      9.81 o 
  -1  16   3       15.06        8.89      9.75 o 
   0  16   3       16.27       13.29     13.68 o 
   1  16   3       15.10       35.85     14.14 o 
   2  16   3        2.91       15.04     16.18 o 
   0   0   4      848.50      914.87     17.55 o 
   0   1   4      244.47      220.21      4.30 o 
   1   1   4      248.14      227.16      4.11 o 
  -1   2   4      618.38      571.37      9.52 o 
   0   2   4     4161.76     4323.08     33.73 o 
   1   2   4      619.45      570.96      5.17 o 
   2   2   4     1419.13     1407.83     10.46 o 
  -2   3   4     5808.92     5731.56     35.40 o 
  -1   3   4     1202.36     1111.26      9.54 o 
   0   3   4     1904.42     1807.43     13.86 o 
   1   3   4     1202.09     1106.13      9.25 o 
   2   3   4     5804.86     5714.44     35.23 o 
   3   3   4       81.50       76.37      2.70 o 
  -3   4   4     2857.71     2884.47     19.67 o 
  -2   4   4     1121.57      982.90      8.37 o 
  -1   4   4     5037.18     4667.91     36.45 o 
   0   4   4     1771.69     1658.83     16.16 o 
   1   4   4     5037.81     4627.13     36.82 o 
   2   4   4     1123.32      987.04      8.49 o 
   3   4   4     2857.09     2836.48     20.57 o 
   4   4   4       84.83      103.34      3.51 o 
  -4   5   4     2915.82     2931.60     24.22 o 
  -3   5   4      168.86      199.69      4.16 o 
  -2   5   4     4100.33     4384.03     33.32 o 
  -1   5   4      944.79      992.41     11.81 o 
   0   5   4     5814.76     5720.17     48.28 o 
   1   5   4      943.88      982.17     10.64 o 
   2   5   4     4102.45     4409.34     32.18 o 
   3   5   4      169.02      193.34      4.43 o 
   4   5   4     2913.13     2900.64     24.43 o 
   5   5   4     7082.54     6929.21     56.90 o 
  -5   6   4      461.16      458.58      7.62 o 
  -4   6   4     1884.88     1900.68     23.17 o 
  -3   6   4      976.81      971.31     12.18 o 
  -2   6   4     2289.67     2185.61     20.33 o 
  -1   6   4     1230.44     1159.19     13.83 o 
   0   6   4      100.55      127.50      4.43 o 
   1   6   4     1228.71     1169.53     13.40 o 
   2   6   4     2286.40     2188.59     21.03 o 
   3   6   4      977.45      972.81     12.42 o 
   4   6   4     1885.23     1899.43     17.11 o 
   5   6   4      461.10      465.71      8.19 o 
   6   6   4        1.20       -1.51      4.00 o 
  -6   7   4      188.94      179.71      6.54 o 
  -5   7   4       43.23       57.36      4.27 o 
  -4   7   4      263.64      265.61      6.31 o 
  -3   7   4      548.85      599.39     11.46 o 
  -2   7   4      355.36      341.75      8.60 o 
  -1   7   4      426.02      458.96      9.55 o 
   0   7   4     1414.57     1469.91     19.92 o 
   1   7   4      425.11      467.63      8.83 o 
   2   7   4      356.20      341.77      7.65 o 
   3   7   4      548.47      618.10     10.21 o 
   4   7   4      263.09      260.37      7.39 o 
   5   7   4       43.45       52.03      3.90 o 
   6   7   4      189.21      181.15      6.20 o 
   7   7   4      902.65      900.50     12.73 o 
  -7   8   4       13.41        7.35      4.98 o 
  -6   8   4      499.89      530.11      9.71 o 
  -5   8   4      457.24      462.77      8.45 o 
  -4   8   4      355.83      390.19      8.26 o 
  -3   8   4      101.98       93.15      6.28 o 
  -2   8   4      384.69      363.52      9.51 o 
  -1   8   4     1790.65     1867.70     25.04 o 
   0   8   4       15.98       24.17     10.42 o 
   1   8   4     1789.40     1838.25     19.99 o 
   2   8   4      385.31      370.23      8.46 o 
   3   8   4      101.66      101.40      5.79 o 
   4   8   4      356.18      404.94      9.19 o 
   5   8   4      457.82      465.96      9.55 o 
   6   8   4      499.10      547.52     10.27 o 
   7   8   4       13.28        6.24      5.36 o 
   8   8   4     1604.09     1527.69     18.51 o 
  -8   9   4       53.96       56.66      5.99 o 
  -7   9   4      780.29      793.10     12.85 o 
  -6   9   4      116.27      113.03      5.90 o 
  -5   9   4      150.54      117.58      6.21 o 
  -4   9   4      215.50      230.42      9.10 o 
  -3   9   4       18.28        3.51      6.13 o 
  -2   9   4      817.64      792.05     14.36 o 
  -1   9   4     1017.36     1033.09     22.53 o 
   0   9   4      576.06      598.03     15.62 o 
   1   9   4     1015.84     1057.79     14.68 o 
   2   9   4      817.45      810.96     12.85 o 
   3   9   4       18.28        5.33      4.64 o 
   4   9   4      215.68      229.16      7.77 o 
   5   9   4      150.61      128.92      6.38 o 
   6   9   4      116.18      102.66      8.14 o 
   7   9   4      780.74      792.33     12.38 o 
   8   9   4       53.93       58.81      6.40 o 
   9   9   4      110.71      105.78      7.72 o 
  -9  10   4        1.24       -6.63      6.63 o 
  -8  10   4       51.60       34.66      7.27 o 
  -7  10   4      133.98      142.37      9.85 o 
  -6  10   4      313.34      304.18     10.72 o 
  -5  10   4      479.13      469.62     13.09 o 
  -4  10   4       17.61        2.62      5.94 o 
  -3  10   4      216.16      231.27      9.23 o 
  -2  10   4       15.53        5.34      6.00 o 
  -1  10   4       82.15       84.18      8.82 o 
   0  10   4      380.12      377.89     13.51 o 
   1  10   4       82.19       77.17      8.09 o 
   2  10   4       15.46        5.95      4.38 o 
   3  10   4      216.02      227.01     10.25 o 
   4  10   4       17.53       18.44      5.48 o 
   5  10   4      479.46      470.41     10.76 o 
   6  10   4      313.53      325.09     11.37 o 
   7  10   4      133.79      124.38      9.82 o 
   8  10   4       51.64       41.98      7.53 o 
   9  10   4        1.22       -0.77      5.95 o 
  10  10   4      310.21      304.17     12.50 o 
 -10  11   4       24.53       11.24      7.94 o 
  -9  11   4        5.81        8.75      7.55 o 
  -8  11   4       14.62       13.72      8.59 o 
  -7  11   4       43.21       45.02      9.53 o 
  -6  11   4       19.11       10.84      7.58 o 
  -5  11   4       31.67       24.89      7.49 o 
  -4  11   4      124.74      126.45      8.78 o 
  -3  11   4       90.45       84.63      7.94 o 
  -2  11   4       18.80       12.69      7.02 o 
  -1  11   4       28.77       19.71      8.56 o 
   0  11   4      132.47      131.58     10.31 o 
   1  11   4       28.78       20.37      7.32 o 
   2  11   4       18.78       28.87      7.74 o 
   3  11   4       90.44       73.56      7.50 o 
   4  11   4      124.55      120.68     14.82 o 
   5  11   4       31.63       12.64      7.75 o 
   6  11   4       19.11       11.33      7.32 o 
   7  11   4       43.18       49.63      7.96 o 
   8  11   4       14.59       15.14      8.18 o 
   9  11   4        5.79        3.07      8.12 o 
  10  11   4       24.46       20.30     10.04 o 
  11  11   4        7.43       -0.85      7.31 o 
 -10  12   4        8.42        0.10     10.77 o 
  -9  12   4       30.66       17.58      9.67 o 
  -8  12   4        3.14       19.20     10.75 o 
  -7  12   4       15.41        6.70      8.83 o 
  -6  12   4       13.78        4.70      7.91 o 
  -5  12   4       46.42       42.75      8.21 o 
  -4  12   4      303.13      320.47     11.68 o 
  -3  12   4       63.77       95.15      9.39 o 
  -2  12   4       58.61       60.74      8.55 o 
  -1  12   4       35.30       42.22      9.42 o 
   0  12   4      123.45      112.56     12.11 o 
   1  12   4       35.27       39.24     10.16 o 
   2  12   4       58.73       61.62      9.13 o 
   3  12   4       63.71       70.15     10.53 o 
   4  12   4      303.34      332.08     13.43 o 
   5  12   4       46.36       46.35      8.85 o 
   6  12   4       13.73        7.01      8.06 o 
   7  12   4       15.41        8.76      8.18 o 
   8  12   4        3.14        8.40      8.03 o 
   9  12   4       30.74       28.59      8.86 o 
  10  12   4        8.40        1.77      9.89 o 
  -9  13   4        6.73       -4.24      9.15 o 
  -8  13   4       14.68       11.45      8.81 o 
  -7  13   4        4.71       -6.01     10.43 o 
  -6  13   4        4.78       10.74      8.33 o 
  -5  13   4       11.43       22.77      7.81 o 
  -4  13   4       83.87       65.54      9.88 o 
  -3  13   4       46.98       39.74      9.66 o 
  -2  13   4        9.57       12.96      8.42 o 
  -1  13   4       17.88       26.09      8.42 o 
   0  13   4        0.47       -8.71      8.71 o 
   1  13   4       17.78       -3.04      9.02 o 
   2  13   4        9.50       10.89     10.07 o 
   3  13   4       46.86       33.54     10.53 o 
   4  13   4       83.76       79.39      9.96 o 
   5  13   4       11.50       13.78      8.55 o 
   6  13   4        4.80        6.64      8.45 o 
   7  13   4        4.74       -0.42      9.50 o 
   8  13   4       14.72       13.63      8.93 o 
   9  13   4        6.74       18.31     10.86 o 
  -8  14   4       11.94        0.53     12.38 o 
  -7  14   4       10.94        7.51     10.71 o 
  -6  14   4       24.92       40.87      9.54 o 
  -5  14   4        8.34       16.40     10.56 o 
  -4  14   4        5.83        6.64      8.69 o 
  -3  14   4       38.01       25.05      9.31 o 
  -2  14   4        2.80        7.66      8.96 o 
  -1  14   4       19.81       14.26      8.82 o 
   0  14   4       90.44       58.86     11.60 o 
   1  14   4       19.74       23.52     10.80 o 
   2  14   4        2.74       -4.27     10.61 o 
   3  14   4       38.00       31.26     10.86 o 
   4  14   4        5.84        0.07      8.89 o 
   5  14   4        8.34       19.44      9.07 o 
   6  14   4       24.95       30.53     10.14 o 
   7  14   4       10.95       22.60     10.65 o 
   8  14   4       11.97       36.02     13.36 o 
  -6  15   4        1.94       13.12     16.77 o 
  -5  15   4        1.29       -2.23      9.95 o 
  -4  15   4        2.31       -6.84     10.45 o 
  -3  15   4        5.87        2.50     10.43 o 
  -2  15   4        6.98       10.30     12.93 o 
  -1  15   4       36.02       19.68      9.56 o 
   0  15   4        0.92       17.84     11.24 o 
   1  15   4       36.04       33.43     13.56 o 
   2  15   4        6.99       -1.78     11.49 o 
   3  15   4        5.90       -7.50     10.08 o 
   4  15   4        2.28       -9.04      9.04 o 
   5  15   4        1.30        7.37     10.33 o 
   6  15   4        1.94      -17.19     17.19 o 
  -2  16   4       22.50       22.81     12.39 o 
  -1  16   4       44.91       44.04     11.06 o 
   0  16   4        2.72       20.68     12.51 o 
   1  16   4       44.93       37.64     13.97 o 
   2  16   4       22.49       22.47     13.17 o 
   0   1   5     1799.18     1687.22     21.46 o 
   1   1   5    35191.94    37651.54    344.90 o 
  -1   2   5     1572.00     1541.62     13.40 o 
   0   2   5     9020.95     9226.51     65.11 o 
   1   2   5     1573.12     1526.24     11.94 o 
   2   2   5       43.42       46.66      2.73 o 
  -2   3   5     1097.06     1029.08      8.84 o 
  -1   3   5      424.30      394.68      5.12 o 
   0   3   5     1678.82     1938.85     16.51 o 
   1   3   5      425.42      391.04      4.74 o 
   2   3   5     1098.05     1050.34      8.29 o 
   3   3   5       26.80       16.45      3.56 o 
  -3   4   5      726.49      756.52      7.41 o 
  -2   4   5     2352.46     2239.09     18.77 o 
  -1   4   5      508.54      521.29      7.42 o 
   0   4   5     2370.21     2187.24     18.95 o 
   1   4   5      507.93      521.51      6.11 o 
   2   4   5     2353.17     2265.15     16.67 o 
   3   4   5      727.84      752.00      8.54 o 
   4   4   5      769.00      724.87      8.39 o 
  -4   5   5     3057.09     2945.90     24.45 o 
  -3   5   5     2887.71     2988.68     22.95 o 
  -2   5   5      108.18      102.77      3.89 o 
  -1   5   5     4746.94     4983.35     42.41 o 
   0   5   5       35.46       26.54      3.35 o 
   1   5   5     4746.59     4979.78     40.12 o 
   2   5   5      108.36      101.24      5.18 o 
   3   5   5     2885.63     2938.77     26.00 o 
   4   5   5     3058.66     2927.40     26.07 o 
   5   5   5       68.97       68.28      5.37 o 
  -5   6   5      457.96      475.65      8.07 o 
  -4   6   5     1178.21     1263.13     13.26 o 
  -3   6   5     1553.52     1568.77     17.44 o 
  -2   6   5       22.56       15.86      3.48 o 
  -1   6   5      291.62      287.64      6.58 o 
   0   6   5        9.31        3.91      2.89 o 
   1   6   5      292.32      282.76      6.76 o 
   2   6   5       22.57        9.34      3.33 o 
   3   6   5     1551.16     1558.12     15.88 o 
   4   6   5     1175.89     1247.75     13.65 o 
   5   6   5      458.26      457.03      8.12 o 
   6   6   5       58.54       45.89      4.02 o 
  -6   7   5      208.15      216.73      6.13 o 
  -5   7   5       98.72      100.79      4.99 o 
  -4   7   5      126.13      129.71      4.85 o 
  -3   7   5      306.89      283.73      8.36 o 
  -2   7   5     1025.72     1048.69     15.10 o 
  -1   7   5       65.00       66.16      4.22 o 
   0   7   5      223.27      224.16      8.23 o 
   1   7   5       65.34       63.85      4.30 o 
   2   7   5     1024.49     1075.53     20.91 o 
   3   7   5      306.91      278.07      7.27 o 
   4   7   5      125.92      137.57      5.77 o 
   5   7   5       98.84       93.29      4.43 o 
   6   7   5      208.63      218.86      6.76 o 
   7   7   5     1241.22     1177.13     14.04 o 
  -7   8   5      172.71      156.29      6.62 o 
  -6   8   5      145.75      166.78      6.25 o 
  -5   8   5       84.27       92.83      4.96 o 
  -4   8   5       35.71       34.59      5.43 o 
  -3   8   5      171.51      168.89      8.08 o 
  -2   8   5       20.70       18.88      4.78 o 
  -1   8   5       67.15       78.23      5.40 o 
   0   8   5       47.56       52.48      5.43 o 
   1   8   5       67.44       69.99      5.08 o 
   2   8   5       20.71       21.88      4.10 o 
   3   8   5      171.45      175.39      6.57 o 
   4   8   5       35.61       35.01      6.04 o 
   5   8   5       84.13       85.32      5.49 o 
   6   8   5      145.93      169.86      5.90 o 
   7   8   5      172.26      152.11      6.22 o 
   8   8   5      475.83      477.91     10.66 o 
  -8   9   5       17.84       18.98      5.76 o 
  -7   9   5       77.05       81.02      8.17 o 
  -6   9   5       62.62       60.47      6.87 o 
  -5   9   5      120.73      117.08      7.76 o 
  -4   9   5        6.08       -4.63      4.96 o 
  -3   9   5      289.63      284.42     13.84 o 
  -2   9   5       37.07       36.20      5.50 o 
  -1   9   5     1143.49     1169.12     20.19 o 
   0   9   5       16.12       21.12      7.91 o 
   1   9   5     1143.81     1148.24     15.45 o 
   2   9   5       37.00       42.65      5.05 o 
   3   9   5      289.31      303.97      9.11 o 
   4   9   5        6.11       -3.52      4.63 o 
   5   9   5      120.54      104.75      6.16 o 
   6   9   5       63.03       41.80      5.71 o 
   7   9   5       77.14       67.37      5.64 o 
   8   9   5       17.87       18.44      5.64 o 
   9   9   5       10.05       16.44      6.32 o 
  -9  10   5       53.61       51.65      8.15 o 
  -8  10   5      102.53       93.61      8.80 o 
  -7  10   5        6.24        5.94      7.38 o 
  -6  10   5       43.98       49.43      7.69 o 
  -5  10   5       24.27       27.46      6.89 o 
  -4  10   5       93.08       80.39      7.45 o 
  -3  10   5       11.13        2.60      5.51 o 
  -2  10   5      403.93      400.07     11.17 o 
  -1  10   5       81.83       67.00      7.56 o 
   0  10   5       42.65       43.00      7.85 o 
   1  10   5       81.79       63.07      7.65 o 
   2  10   5      403.38      402.42      9.83 o 
   3  10   5       11.02        7.13      5.10 o 
   4  10   5       93.15       91.11      6.78 o 
   5  10   5       24.23       16.02      5.56 o 
   6  10   5       44.01       24.34      7.23 o 
   7  10   5        6.26       -6.43      6.43 o 
   8  10   5      102.59       95.88      8.37 o 
   9  10   5       53.61       41.98      6.70 o 
  10  10   5       46.50       47.00      8.29 o 
 -10  11   5       50.03       48.68      8.67 o 
  -9  11   5       32.64       46.25      8.33 o 
  -8  11   5        5.98       -3.41      8.25 o 
  -7  11   5      132.57      137.99     11.01 o 
  -6  11   5       45.12       26.33      7.91 o 
  -5  11   5      144.88      150.51      9.61 o 
  -4  11   5       79.52       78.14      8.48 o 
  -3  11   5      243.37      251.56     14.04 o 
  -2  11   5      149.44      131.34     13.16 o 
  -1  11   5       48.85       46.22      8.53 o 
   0  11   5      121.94      137.18     14.94 o 
   1  11   5       48.70       40.28      8.63 o 
   2  11   5      149.97      134.05      9.91 o 
   3  11   5      243.29      238.12      9.32 o 
   4  11   5       79.59       65.98      9.57 o 
   5  11   5      145.14      147.55     11.44 o 
   6  11   5       45.03       30.35      7.75 o 
   7  11   5      132.78      148.85      9.72 o 
   8  11   5        5.96       23.80      8.60 o 
   9  11   5       32.75       62.21      9.17 o 
  10  11   5       50.01       46.72     10.67 o 
  11  11   5       17.82       22.75     13.40 o 
 -10  12   5        8.01        4.57      9.74 o 
  -9  12   5       30.13       33.62      9.96 o 
  -8  12   5       16.87       16.26      9.11 o 
  -7  12   5        8.76       23.59      8.83 o 
  -6  12   5       19.10       40.55      8.99 o 
  -5  12   5       76.22       61.64      8.70 o 
  -4  12   5      220.36      229.31     14.03 o 
  -3  12   5      223.26      249.48     11.99 o 
  -2  12   5        7.25       -4.80      7.12 o 
  -1  12   5       99.12       72.25      8.65 o 
   0  12   5       93.63       75.27     11.70 o 
   1  12   5       99.27       74.07      9.89 o 
   2  12   5        7.29        0.66      7.99 o 
   3  12   5      223.56      251.58     13.78 o 
   4  12   5      220.25      204.61     13.26 o 
   5  12   5       76.25       78.40      9.67 o 
   6  12   5       19.07       16.41      8.45 o 
   7  12   5        8.78       11.07      8.24 o 
   8  12   5       16.88       26.35     10.86 o 
   9  12   5       30.15       32.71      8.86 o 
  10  12   5        8.01       22.16     10.42 o 
  -9  13   5       17.62       25.24     10.51 o 
  -8  13   5       16.46       20.46      9.91 o 
  -7  13   5       28.10       38.14      9.85 o 
  -6  13   5       28.04       32.47      8.88 o 
  -5  13   5       27.05       20.54      7.82 o 
  -4  13   5      314.97      271.10     13.12 o 
  -3  13   5       76.64       95.27     10.29 o 
  -2  13   5       65.99       81.39      9.55 o 
  -1  13   5       64.11       69.11      9.35 o 
   0  13   5        0.03       13.08      9.96 o 
   1  13   5       64.30       42.14     10.43 o 
   2  13   5       65.92       56.26     10.79 o 
   3  13   5       76.66       93.26     17.33 o 
   4  13   5      315.10      292.73     15.35 o 
   5  13   5       27.00       28.19      8.90 o 
   6  13   5       28.09       32.60      9.09 o 
   7  13   5       28.21       18.17      9.48 o 
   8  13   5       16.46       13.34      8.94 o 
   9  13   5       17.53       32.92     11.35 o 
  -7  14   5        0.36       14.08     10.14 o 
  -6  14   5       45.17       58.73     11.23 o 
  -5  14   5        2.18        0.38      9.44 o 
  -4  14   5       44.65       34.83      9.52 o 
  -3  14   5       17.39       21.76      9.04 o 
  -2  14   5       47.25       54.74      9.75 o 
  -1  14   5       20.84       13.36      8.80 o 
   0  14   5        0.31       -4.31     10.08 o 
   1  14   5       20.76       23.09     10.82 o 
   2  14   5       47.31       41.40     12.61 o 
   3  14   5       17.37       29.86     10.58 o 
   4  14   5       44.63       33.01      9.72 o 
   5  14   5        2.18        4.44      9.01 o 
   6  14   5       45.15       51.31     11.19 o 
   7  14   5        0.36        2.90     10.02 o 
  -5  15   5       18.77       15.40     10.67 o 
  -4  15   5       11.25        8.46     11.68 o 
  -3  15   5       15.67       15.58      9.41 o 
  -2  15   5       23.23       33.53      9.82 o 
  -1  15   5        9.84       19.73      9.28 o 
   0  15   5        2.75       10.28      9.32 o 
   1  15   5        9.86       44.45     11.81 o 
   2  15   5       23.32       24.30     12.77 o 
   3  15   5       15.66        9.75     11.99 o 
   4  15   5       11.29       14.61     11.25 o 
   5  15   5       18.77       26.83     10.76 o 
  -1  16   5       51.93       63.55     13.35 o 
   0  16   5        9.51        4.91     11.80 o 
   1  16   5       51.99       55.39     14.77 o 
   0   1   6     8268.89     7860.20     83.68 o 
   1   1   6      132.84      103.73      3.86 o 
  -1   2   6       79.06       66.18      3.03 o 
   0   2   6        4.20       -0.51      1.18 o 
   1   2   6       78.88       63.76      3.80 o 
   2   2   6       67.45       47.03      2.07 o 
  -2   3   6      801.85      778.80      8.29 o 
  -1   3   6     1266.85     1220.00     11.75 o 
   0   3   6        8.79        3.87      1.92 o 
   1   3   6     1267.44     1240.40     11.80 o 
   2   3   6      802.76      774.55      8.16 o 
   3   3   6      518.78      528.84      6.54 o 
  -3   4   6     2252.78     2438.72     18.23 o 
  -2   4   6     2807.49     2697.81     22.07 o 
  -1   4   6     2382.84     2230.19     21.19 o 
   0   4   6      288.02      296.17      5.02 o 
   1   4   6     2381.37     2250.33     19.44 o 
   2   4   6     2806.68     2729.42     18.35 o 
   3   4   6     2250.68     2422.77     17.92 o 
   4   4   6      244.12      223.17      6.42 o 
  -4   5   6      220.38      213.68      6.80 o 
  -3   5   6      536.51      545.90      7.20 o 
  -2   5   6     1114.29     1137.78     12.44 o 
  -1   5   6      663.80      718.16      8.71 o 
   0   5   6      894.74      782.04      9.00 o 
   1   5   6      662.38      710.74     10.17 o 
   2   5   6     1116.66     1134.01     12.41 o 
   3   5   6      537.31      555.18      6.94 o 
   4   5   6      220.53      218.47     12.07 o 
   5   5   6      691.31      734.83      9.96 o 
  -5   6   6      406.81      420.09      7.67 o 
  -4   6   6     1064.14     1094.64     12.17 o 
  -3   6   6     1357.11     1435.80     16.53 o 
  -2   6   6      427.81      460.82      7.55 o 
  -1   6   6     1511.14     1573.16     17.17 o 
   0   6   6     1658.87     1638.28     17.56 o 
   1   6   6     1510.51     1580.34     19.17 o 
   2   6   6      428.97      470.31      8.98 o 
   3   6   6     1360.23     1427.12     16.02 o 
   4   6   6     1065.35     1094.92     12.62 o 
   5   6   6      407.08      419.57      7.88 o 
   6   6   6      189.84      194.21      5.84 o 
  -6   7   6      152.01      156.78      5.44 o 
  -5   7   6      630.02      636.23      9.50 o 
  -4   7   6       12.45       19.33      3.89 o 
  -3   7   6      181.58      196.10      7.16 o 
  -2   7   6       70.04       87.64      5.46 o 
  -1   7   6      108.87      108.90      4.86 o 
   0   7   6        0.07       -2.55      3.25 o 
   1   7   6      108.95      104.98      5.32 o 
   2   7   6       70.01       89.79      5.15 o 
   3   7   6      182.08      200.55      6.42 o 
   4   7   6       12.54       16.45      3.97 o 
   5   7   6      630.47      614.15      9.17 o 
   6   7   6      152.20      155.12      5.82 o 
   7   7   6      210.10      213.48      6.73 o 
  -7   8   6      178.40      193.75      8.42 o 
  -6   8   6      194.93      195.68      9.31 o 
  -5   8   6      191.68      193.13      7.51 o 
  -4   8   6      162.17      164.20      7.79 o 
  -3   8   6     1793.32     1733.86     28.20 o 
  -2   8   6        9.82       15.49      4.63 o 
  -1   8   6     1023.80      998.20     26.83 o 
   0   8   6     2199.45     2287.20     26.70 o 
   1   8   6     1024.41     1023.07     15.72 o 
   2   8   6        9.71       12.10      4.24 o 
   3   8   6     1794.25     1786.06     21.04 o 
   4   8   6      162.47      167.32      6.67 o 
   5   8   6      191.42      172.96      6.70 o 
   6   8   6      194.84      183.80      8.15 o 
   7   8   6      178.44      190.16      6.87 o 
   8   8   6      203.24      181.41      7.83 o 
  -8   9   6       45.57       40.50      8.15 o 
  -7   9   6      177.36      162.01      7.08 o 
  -6   9   6      170.22      177.24      8.76 o 
  -5   9   6       58.03       52.60      6.69 o 
  -4   9   6      135.89      126.30      7.43 o 
  -3   9   6      470.94      445.06     11.23 o 
  -2   9   6       32.04       39.38      5.67 o 
  -1   9   6      803.84      857.70     20.10 o 
   0   9   6      401.95      415.62     19.22 o 
   1   9   6      804.22      825.93     14.72 o 
   2   9   6       32.16       41.87      8.46 o 
   3   9   6      470.38      444.18     10.15 o 
   4   9   6      135.76      138.64      7.12 o 
   5   9   6       57.94       53.76      6.12 o 
   6   9   6      170.38      173.83      7.51 o 
   7   9   6      177.38      151.92      8.86 o 
   8   9   6       45.52       29.01      5.85 o 
   9   9   6      193.78      198.83      8.91 o 
  -9  10   6       11.33        7.51      7.34 o 
  -8  10   6       47.06       47.47      7.95 o 
  -7  10   6       33.15       28.30      7.48 o 
  -6  10   6       32.90       26.41      7.29 o 
  -5  10   6      398.69      383.27     12.41 o 
  -4  10   6      383.53      334.96     11.25 o 
  -3  10   6      255.85      251.88     13.14 o 
  -2  10   6      748.48      729.89     20.72 o 
  -1  10   6      154.46      136.30      9.16 o 
   0  10   6      133.30      138.93     13.39 o 
   1  10   6      154.56      145.60     17.49 o 
   2  10   6      748.25      750.51     13.20 o 
   3  10   6      255.86      253.76      8.64 o 
   4  10   6      383.74      348.35     10.81 o 
   5  10   6      398.98      362.86     11.78 o 
   6  10   6       33.03       20.88      7.22 o 
   7  10   6       33.22       35.32      7.46 o 
   8  10   6       47.15       37.80      8.22 o 
   9  10   6       11.28       18.12      5.93 o 
  10  10   6      566.90      549.25     15.20 o 
 -10  11   6       13.25        2.79      8.01 o 
  -9  11   6      110.76      131.28      9.84 o 
  -8  11   6       43.02       42.63      9.46 o 
  -7  11   6       12.07        9.19      8.45 o 
  -6  11   6       48.46       39.02      8.18 o 
  -5  11   6      276.01      290.14     11.82 o 
  -4  11   6      234.32      232.30     10.57 o 
  -3  11   6      179.81      198.45      9.49 o 
  -2  11   6      139.86      141.67     12.01 o 
  -1  11   6       48.39       37.90      7.96 o 
   0  11   6      496.55      496.25     16.02 o 
   1  11   6       48.29       29.77      8.49 o 
   2  11   6      140.04      141.72     10.17 o 
   3  11   6      180.03      162.73     11.45 o 
   4  11   6      234.43      239.59     12.77 o 
   5  11   6      275.97      275.28     12.44 o 
   6  11   6       48.36       40.24     10.25 o 
   7  11   6       12.00        7.25      7.35 o 
   8  11   6       42.98       58.41      9.03 o 
   9  11   6      110.81      126.99     12.37 o 
  10  11   6       13.20       20.27     10.04 o 
  11  11   6       21.87       29.00      7.78 o 
 -10  12   6        6.62        6.58      9.60 o 
  -9  12   6        5.01       -0.86      8.95 o 
  -8  12   6        5.99       22.92      9.42 o 
  -7  12   6       18.41       24.86      9.27 o 
  -6  12   6       36.90       32.78      8.93 o 
  -5  12   6       23.36       21.59      7.86 o 
  -4  12   6       25.93       21.18      7.71 o 
  -3  12   6      279.85      280.92     13.82 o 
  -2  12   6       57.35       76.57      9.94 o 
  -1  12   6       46.82       36.79      7.97 o 
   0  12   6        7.04        3.14      8.58 o 
   1  12   6       46.80       45.94      9.53 o 
   2  12   6       57.44       52.87      9.84 o 
   3  12   6      280.20      279.74     14.35 o 
   4  12   6       25.73       22.42      9.69 o 
   5  12   6       23.33       16.05      8.59 o 
   6  12   6       36.88       33.20      8.71 o 
   7  12   6       18.35       13.11     11.21 o 
   8  12   6        5.96       18.84      8.41 o 
   9  12   6        5.01        1.16      9.75 o 
  10  12   6        6.64        4.27     10.20 o 
  -9  13   6        9.27       13.91     10.19 o 
  -8  13   6        4.02       19.59      9.95 o 
  -7  13   6        2.22       13.47      9.16 o 
  -6  13   6       25.72       27.31      9.31 o 
  -5  13   6       70.90       70.27      9.15 o 
  -4  13   6        4.07       12.07      8.74 o 
  -3  13   6       13.68        6.90      9.90 o 
  -2  13   6       13.09       15.18      8.22 o 
  -1  13   6       73.92       78.04      9.15 o 
   0  13   6       53.82       51.08      8.47 o 
   1  13   6       73.95       74.02     11.39 o 
   2  13   6       13.04       23.21      9.59 o 
   3  13   6       13.68        7.19      9.54 o 
   4  13   6        4.06       20.01      9.82 o 
   5  13   6       71.04       66.34      9.73 o 
   6  13   6       25.75       12.31      8.47 o 
   7  13   6        2.22       -5.66      8.93 o 
   8  13   6        4.03        3.79      9.57 o 
   9  13   6        9.27       -0.50     10.38 o 
  -7  14   6       19.34       31.62     11.33 o 
  -6  14   6        0.57        7.29     12.76 o 
  -5  14   6        8.87        1.13      9.77 o 
  -4  14   6       14.51        5.43      8.92 o 
  -3  14   6       31.77       54.70     11.15 o 
  -2  14   6       15.20       11.65     11.98 o 
  -1  14   6       53.28       57.20      9.82 o 
   0  14   6       93.40      109.74     10.54 o 
   1  14   6       53.33       58.29     11.72 o 
   2  14   6       15.21       18.04     13.74 o 
   3  14   6       31.87       25.52     14.13 o 
   4  14   6       14.58       18.74     10.72 o 
   5  14   6        8.88       16.65      9.05 o 
   6  14   6        0.58       12.13     10.31 o 
   7  14   6       19.33       34.28     12.30 o 
  -5  15   6        1.77       18.59     12.94 o 
  -4  15   6        8.49       15.59      9.89 o 
  -3  15   6        5.31       -9.01      9.01 o 
  -2  15   6       30.75       43.84     10.16 o 
  -1  15   6       16.43       25.87     11.60 o 
   0  15   6      103.74      124.10     14.02 o 
   1  15   6       16.43       27.17     11.40 o 
   2  15   6       30.78       33.02     14.63 o 
   3  15   6        5.33       11.19     12.04 o 
   4  15   6        8.51       -0.81      9.55 o 
   5  15   6        1.76        4.89     12.89 o 
   0   1   7      339.54      381.71      7.42 o 
   1   1   7      492.06      506.32      8.77 o 
  -1   2   7      518.34      496.99      7.80 o 
   0   2   7     1266.87     1116.20     16.82 o 
   1   2   7      519.37      500.43      7.22 o 
   2   2   7     1869.59     1746.03     27.03 o 
  -2   3   7      319.47      324.63      8.69 o 
  -1   3   7     1204.53     1054.31     14.47 o 
   0   3   7     4659.73     4655.39     39.74 o 
   1   3   7     1203.82     1060.81     14.08 o 
   2   3   7      319.92      340.96      5.02 o 
   3   3   7       10.05        6.85      1.62 o 
  -3   4   7      680.55      758.67      9.25 o 
  -2   4   7     1543.37     1657.34     15.14 o 
  -1   4   7      298.50      296.65      6.70 o 
   0   4   7       49.90       50.95      3.03 o 
   1   4   7      297.98      303.93      6.30 o 
   2   4   7     1542.72     1636.65     13.61 o 
   3   4   7      679.76      748.37      7.72 o 
   4   4   7      965.94      979.11     11.12 o 
  -4   5   7        1.36       -2.68      2.68 o 
  -3   5   7     2106.57     2250.64     22.90 o 
  -2   5   7      571.74      570.98      9.10 o 
  -1   5   7     2009.91     2023.43     20.29 o 
   0   5   7       47.79       53.27      2.85 o 
   1   5   7     2009.11     2020.51     19.71 o 
   2   5   7      572.19      564.16      6.97 o 
   3   5   7     2108.07     2246.06     18.99 o 
   4   5   7        1.40       -3.65      3.65 o 
   5   5   7       95.92       89.93      4.35 o 
  -5   6   7       75.01       79.02      4.59 o 
  -4   6   7      370.15      388.79      7.10 o 
  -3   6   7     1188.88     1311.58     16.56 o 
  -2   6   7      680.58      683.69      9.49 o 
  -1   6   7     1633.88     1743.99     18.59 o 
   0   6   7       62.95       88.44      3.53 o 
   1   6   7     1632.10     1727.22     20.88 o 
   2   6   7      681.82      676.06     10.94 o 
   3   6   7     1187.56     1302.01     13.20 o 
   4   6   7      369.32      404.26      6.58 o 
   5   6   7       75.11       70.37      4.66 o 
   6   6   7      103.39       91.24      4.83 o 
  -6   7   7       62.39       63.90      4.64 o 
  -5   7   7      271.20      289.07      6.82 o 
  -4   7   7       19.27       24.04      5.35 o 
  -3   7   7       37.07       37.15      4.12 o 
  -2   7   7      545.29      530.53     10.48 o 
  -1   7   7      389.20      397.17      8.41 o 
   0   7   7      727.83      660.47     12.13 o 
   1   7   7      388.70      385.93      9.26 o 
   2   7   7      544.64      526.17     10.16 o 
   3   7   7       37.08       46.33      4.49 o 
   4   7   7       19.10       15.21      4.19 o 
   5   7   7      271.25      273.05      6.02 o 
   6   7   7       62.30       47.44      4.45 o 
   7   7   7        6.15       -3.89      3.89 o 
  -7   8   7      414.40      427.90      9.02 o 
  -6   8   7      112.41      115.50      5.45 o 
  -5   8   7       71.60       73.44      5.94 o 
  -4   8   7        1.06       -0.80      5.01 o 
  -3   8   7      385.74      384.99     10.07 o 
  -2   8   7     1014.21     1014.48     15.48 o 
  -1   8   7      765.22      737.88     13.16 o 
   0   8   7      174.42      172.55      6.42 o 
   1   8   7      765.48      753.54     13.50 o 
   2   8   7     1013.82     1047.69     15.25 o 
   3   8   7      385.92      395.78      9.90 o 
   4   8   7        1.07        9.81      4.56 o 
   5   8   7       71.68       63.62      5.35 o 
   6   8   7      112.52      102.79      6.02 o 
   7   8   7      414.59      422.61      9.04 o 
   8   8   7      240.72      234.12      7.62 o 
  -8   9   7       59.54       70.49      9.50 o 
  -7   9   7        2.43       -2.50      4.70 o 
  -6   9   7       73.44       87.88      7.95 o 
  -5   9   7       23.95       34.51      6.51 o 
  -4   9   7        0.55       -5.28      5.28 o 
  -3   9   7       22.82       23.53      5.56 o 
  -2   9   7      316.32      335.07     14.79 o 
  -1   9   7     1163.11     1211.08     17.36 o 
   0   9   7       24.31       37.68      4.95 o 
   1   9   7     1163.02     1226.14     18.57 o 
   2   9   7      316.22      303.34      9.23 o 
   3   9   7       22.77       23.20      4.93 o 
   4   9   7        0.55       -5.06      5.06 o 
   5   9   7       24.03       17.71      5.28 o 
   6   9   7       73.20       68.07      6.15 o 
   7   9   7        2.47       -4.24      4.24 o 
   8   9   7       59.58       66.20      6.41 o 
   9   9   7        0.00        1.35      6.00 o 
  -9  10   7        9.80       13.34      7.32 o 
  -8  10   7       39.42       33.38      7.59 o 
  -7  10   7       12.75       16.80      8.18 o 
  -6  10   7      180.60      193.11     10.46 o 
  -5  10   7       16.23        6.93      6.56 o 
  -4  10   7      166.79      161.13      8.86 o 
  -3  10   7      149.63      164.29      8.70 o 
  -2  10   7      100.50      119.88      7.38 o 
  -1  10   7       84.77       79.81      8.13 o 
   0  10   7     1507.75     1400.06     26.15 o 
   1  10   7       84.68       65.85      9.73 o 
   2  10   7      100.55      109.83      6.81 o 
   3  10   7      149.61      167.09      7.74 o 
   4  10   7      166.55      174.26      8.56 o 
   5  10   7       16.21       -5.99      7.05 o 
   6  10   7      180.74      168.29      9.54 o 
   7  10   7       12.71       16.87      7.15 o 
   8  10   7       39.46       39.47      8.16 o 
   9  10   7        9.79        5.08      8.18 o 
  10  10   7       12.16       37.97      7.88 o 
 -10  11   7       52.16       55.04      8.87 o 
  -9  11   7        9.82       22.75      9.02 o 
  -8  11   7       66.37       61.26      9.60 o 
  -7  11   7      105.47      104.45     10.53 o 
  -6  11   7      112.94      113.81      9.31 o 
  -5  11   7       62.77       57.27      8.26 o 
  -4  11   7        0.71        3.55      6.70 o 
  -3  11   7       96.41       83.38      7.95 o 
  -2  11   7      377.39      388.08     14.08 o 
  -1  11   7        6.97       12.22     11.83 o 
   0  11   7        1.33       -6.53      6.53 o 
   1  11   7        7.05       15.60      8.27 o 
   2  11   7      377.71      411.04     15.40 o 
   3  11   7       96.26       89.81      9.31 o 
   4  11   7        0.71        3.27      8.54 o 
   5  11   7       62.76       55.00      9.21 o 
   6  11   7      113.03      119.97      9.95 o 
   7  11   7      105.40      115.68      9.89 o 
   8  11   7       66.47       68.73      9.14 o 
   9  11   7        9.89       17.27      9.83 o 
  10  11   7       52.22       50.73     13.04 o 
  11  11   7       15.21       28.64      8.09 o 
 -10  12   7        4.17       -7.56     11.04 o 
  -9  12   7       45.31       45.44     10.12 o 
  -8  12   7        1.36       -5.98      8.50 o 
  -7  12   7        3.15        0.98      8.56 o 
  -6  12   7       45.25       30.47     13.37 o 
  -5  12   7       83.99       86.25      9.47 o 
  -4  12   7       33.42       36.39      7.90 o 
  -3  12   7       43.51       31.15      7.57 o 
  -2  12   7      173.69      177.72     11.73 o 
  -1  12   7       44.60       59.03     14.60 o 
   0  12   7       48.24       48.70      7.89 o 
   1  12   7       44.65       34.60      9.53 o 
   2  12   7      173.56      174.40     12.43 o 
   3  12   7       43.45       30.78      9.96 o 
   4  12   7       33.47       58.17     16.08 o 
   5  12   7       83.95       68.61     10.30 o 
   6  12   7       45.36       59.13     11.10 o 
   7  12   7        3.16       -5.95      8.49 o 
   8  12   7        1.35        9.99      8.34 o 
   9  12   7       45.23       41.15     10.93 o 
  10  12   7        4.17       10.05     10.96 o 
  -9  13   7        1.68       -9.27     12.91 o 
  -8  13   7        5.45        5.54      9.54 o 
  -7  13   7        9.94       14.03      9.03 o 
  -6  13   7       30.73       28.90     10.09 o 
  -5  13   7       19.74       -3.52      9.14 o 
  -4  13   7        5.87        1.29      9.30 o 
  -3  13   7       30.71        9.58      8.88 o 
  -2  13   7       41.82       22.19      8.41 o 
  -1  13   7       15.30       21.06      8.25 o 
   0  13   7       71.94       69.76      9.08 o 
   1  13   7       15.27       15.53     10.09 o 
   2  13   7       41.95       53.81     10.78 o 
   3  13   7       30.72       28.40     11.60 o 
   4  13   7        5.89       -0.84      9.86 o 
   5  13   7       19.79       20.02      9.04 o 
   6  13   7       30.74       33.56      9.24 o 
   7  13   7        9.96       23.25      9.65 o 
   8  13   7        5.40       12.43     10.43 o 
   9  13   7        1.69        2.70     13.07 o 
  -7  14   7       38.10       66.83     13.32 o 
  -6  14   7        6.44       21.20     12.72 o 
  -5  14   7        3.33       -8.92      9.91 o 
  -4  14   7       33.23       33.48      9.93 o 
  -3  14   7       20.82       26.05      9.27 o 
  -2  14   7       14.65       12.45      8.80 o 
  -1  14   7       50.26       72.65      9.89 o 
   0  14   7       14.53        2.46     10.15 o 
   1  14   7       50.36       40.59     11.37 o 
   2  14   7       14.65       27.11     13.76 o 
   3  14   7       20.82       35.43     11.99 o 
   4  14   7       33.17       31.14     11.05 o 
   5  14   7        3.35       -8.68      8.68 o 
   6  14   7        6.40       33.14     11.91 o 
   7  14   7       38.12       59.82     11.73 o 
  -5  15   7       23.25       18.91     20.20 o 
  -4  15   7        0.85       12.41     12.91 o 
  -3  15   7       30.76       24.65     11.42 o 
  -2  15   7       29.29       34.37     12.10 o 
  -1  15   7       26.87       52.02     12.24 o 
   0  15   7        3.79       15.62     11.41 o 
   1  15   7       26.82       47.36     12.36 o 
   2  15   7       29.31       33.21     13.03 o 
   3  15   7       30.72       19.91     12.57 o 
   4  15   7        0.86       -3.57     12.16 o 
   5  15   7       23.29       12.13     12.60 o 
   0   0   8      613.66      541.00     15.08 o 
   0   1   8      271.43      278.93      6.12 o 
   1   1   8     4611.40     4487.75     46.65 o 
  -1   2   8      221.63      235.06      8.70 o 
   0   2   8      512.33      468.16     10.21 o 
   1   2   8      221.75      246.24      5.16 o 
   2   2   8        7.85        6.20      1.95 o 
  -2   3   8      727.75      725.98     14.31 o 
  -1   3   8      834.04      913.71     15.41 o 
   0   3   8      408.29      428.17      7.22 o 
   1   3   8      833.19      923.39     10.09 o 
   2   3   8      728.24      732.67      8.69 o 
   3   3   8     6718.03     7146.22     62.50 o 
  -3   4   8      789.15      832.14      9.94 o 
  -2   4   8      112.19      117.24      3.93 o 
  -1   4   8     1208.82     1184.11     16.63 o 
   0   4   8       72.91       88.59      3.92 o 
   1   4   8     1207.24     1202.27     12.82 o 
   2   4   8      111.61      108.10      3.53 o 
   3   4   8      788.84      827.12      8.94 o 
   4   4   8      385.71      385.34      7.16 o 
  -4   5   8      635.44      657.28      9.73 o 
  -3   5   8     1205.39     1226.41     15.33 o 
  -2   5   8     3715.60     3868.40     35.05 o 
  -1   5   8      673.08      694.43      9.91 o 
   0   5   8     1725.41     1529.81     18.02 o 
   1   5   8      672.11      706.51      9.26 o 
   2   5   8     3715.54     3864.09     29.62 o 
   3   5   8     1203.69     1232.38     11.29 o 
   4   5   8      635.76      658.76     14.76 o 
   5   5   8     1644.05     1558.14     22.52 o 
  -5   6   8      389.93      390.17      7.71 o 
  -4   6   8      119.95      128.17      5.42 o 
  -3   6   8      142.79      138.16      5.66 o 
  -2   6   8       75.68       67.53      3.91 o 
  -1   6   8      609.36      610.82      8.49 o 
   0   6   8      609.83      707.61      9.02 o 
   1   6   8      610.20      629.03      9.32 o 
   2   6   8       75.73       71.40      5.07 o 
   3   6   8      142.85      133.75      4.43 o 
   4   6   8      120.42      126.06      4.48 o 
   5   6   8      390.10      404.79      8.57 o 
   6   6   8      158.55      174.95      5.97 o 
  -6   7   8      147.07      148.17      6.67 o 
  -5   7   8      170.05      178.72      5.63 o 
  -4   7   8       49.97       47.91      4.78 o 
  -3   7   8      567.48      518.33      9.54 o 
  -2   7   8      194.24      191.10      5.69 o 
  -1   7   8      208.67      205.34      6.15 o 
   0   7   8      514.62      541.52      9.44 o 
   1   7   8      207.99      203.67      6.02 o 
   2   7   8      194.59      197.38      7.37 o 
   3   7   8      568.22      536.64      9.70 o 
   4   7   8       49.97       51.15      3.71 o 
   5   7   8      169.69      185.68      5.30 o 
   6   7   8      147.26      144.35      6.94 o 
   7   7   8      397.63      375.70      8.34 o 
  -7   8   8      180.81      174.93      8.06 o 
  -6   8   8       63.64       63.72      4.85 o 
  -5   8   8      262.59      290.97      8.44 o 
  -4   8   8      684.44      709.12     13.88 o 
  -3   8   8      112.51      121.34      6.75 o 
  -2   8   8        3.41        1.00      4.35 o 
  -1   8   8      827.47      822.19     13.01 o 
   0   8   8       90.94      116.69      5.63 o 
   1   8   8      826.61      817.56     14.41 o 
   2   8   8        3.48        4.38      4.48 o 
   3   8   8      112.53      116.69      6.36 o 
   4   8   8      684.52      745.08     13.34 o 
   5   8   8      262.60      279.43      9.33 o 
   6   8   8       63.70       58.89      4.04 o 
   7   8   8      180.76      156.37      6.49 o 
   8   8   8      274.28      250.88      9.44 o 
  -8   9   8       40.90       39.41      7.79 o 
  -7   9   8      125.48      105.57      7.28 o 
  -6   9   8      162.14      170.25      9.28 o 
  -5   9   8      668.54      697.11     19.54 o 
  -4   9   8       61.54       55.35      6.48 o 
  -3   9   8      300.90      314.17     10.72 o 
  -2   9   8      846.49      821.18     14.43 o 
  -1   9   8      948.66      913.61     14.44 o 
   0   9   8      565.92      557.21     11.52 o 
   1   9   8      947.58      904.14     15.90 o 
   2   9   8      847.53      857.05     23.04 o 
   3   9   8      300.59      312.69      9.02 o 
   4   9   8       61.29       66.98      6.29 o 
   5   9   8      668.24      687.97     14.13 o 
   6   9   8      162.31      149.56      7.48 o 
   7   9   8      125.71      118.50      8.55 o 
   8   9   8       40.99       35.06      6.04 o 
   9   9   8        9.30       15.96      7.27 o 
  -9  10   8      108.56      117.95      9.35 o 
  -8  10   8       97.73      117.11      9.26 o 
  -7  10   8      300.93      335.84     14.32 o 
  -6  10   8      235.46      249.34     10.98 o 
  -5  10   8      259.54      260.33     10.83 o 
  -4  10   8      219.36      226.14      9.73 o 
  -3  10   8      435.87      439.44     11.94 o 
  -2  10   8       11.26       14.31      5.64 o 
  -1  10   8      195.36      215.72     11.90 o 
   0  10   8       96.56      108.44      8.35 o 
   1  10   8      195.20      226.21     12.83 o 
   2  10   8       11.29       18.54      5.43 o 
   3  10   8      435.64      434.11     10.97 o 
   4  10   8      219.36      236.95     11.03 o 
   5  10   8      259.21      263.54     13.47 o 
   6  10   8      235.80      213.64     11.20 o 
   7  10   8      300.70      332.46     12.01 o 
   8  10   8       97.84      106.42     11.80 o 
   9  10   8      108.41      111.39     10.35 o 
  10  10   8      168.36      156.32      9.82 o 
 -10  11   8       15.48       26.88      8.35 o 
  -9  11   8       99.20      108.83     10.88 o 
  -8  11   8        3.86        5.68      8.56 o 
  -7  11   8        4.41       13.97      8.14 o 
  -6  11   8       37.57       35.52      8.25 o 
  -5  11   8      216.93      219.42     10.94 o 
  -4  11   8      371.39      399.24     18.67 o 
  -3  11   8       32.58       17.24      7.82 o 
  -2  11   8      171.91      192.09      8.95 o 
  -1  11   8      465.64      468.79     18.96 o 
   0  11   8       23.29       41.82      7.61 o 
   1  11   8      465.47      453.37     17.80 o 
   2  11   8      172.21      199.49     12.72 o 
   3  11   8       32.45       26.26      9.87 o 
   4  11   8      371.87      359.58     15.06 o 
   5  11   8      216.91      232.50     13.22 o 
   6  11   8       37.51       25.90     12.28 o 
   7  11   8        4.38       -3.94      7.54 o 
   8  11   8        3.89       12.21      8.07 o 
   9  11   8       99.13       91.44     11.75 o 
  10  11   8       15.51       20.90     10.54 o 
  11  11   8       43.00       49.38     11.35 o 
 -10  12   8        6.43       10.26     12.56 o 
  -9  12   8       44.63       56.00     10.58 o 
  -8  12   8        6.43        7.92      9.05 o 
  -7  12   8       11.33       29.01      9.14 o 
  -6  12   8       79.69       55.14     11.40 o 
  -5  12   8        4.66        4.24      7.18 o 
  -4  12   8        4.00       -6.75      6.75 o 
  -3  12   8        2.97       -6.74      6.74 o 
  -2  12   8       30.52       14.50     11.94 o 
  -1  12   8      134.25      119.21     10.13 o 
   0  12   8        0.01        3.27      6.92 o 
   1  12   8      134.05      152.05      9.40 o 
   2  12   8       30.63       27.58      9.54 o 
   3  12   8        2.98       -5.43     10.04 o 
   4  12   8        3.98       -3.94      9.05 o 
   5  12   8        4.67        6.08      8.25 o 
   6  12   8       79.57       76.76      9.78 o 
   7  12   8       11.32       21.29      9.07 o 
   8  12   8        6.44       -3.85      8.98 o 
   9  12   8       44.64       48.41     11.40 o 
  10  12   8        6.40       15.91     10.96 o 
  -8  13   8       14.66       24.92     10.09 o 
  -7  13   8        2.41        1.60      9.05 o 
  -6  13   8       26.60       29.67     11.62 o 
  -5  13   8       10.35        2.31     12.97 o 
  -4  13   8       13.75       -1.52      8.93 o 
  -3  13   8       62.05       57.57     10.07 o 
  -2  13   8       46.60       34.13      9.46 o 
  -1  13   8        6.02        3.76      7.76 o 
   0  13   8      191.57      189.96     11.11 o 
   1  13   8        6.01        4.26      9.56 o 
   2  13   8       46.57       32.29     11.55 o 
   3  13   8       62.16       63.59     12.21 o 
   4  13   8       13.83       16.63     14.89 o 
   5  13   8       10.42        7.53      8.93 o 
   6  13   8       26.66       40.91      9.47 o 
   7  13   8        2.41       14.07     10.27 o 
   8  13   8       14.65       15.77     11.98 o 
  -7  14   8       10.90       41.30     32.32 o 
  -6  14   8        7.80       21.89     11.00 o 
  -5  14   8       16.05       24.82     11.14 o 
  -4  14   8       12.24       18.42      9.77 o 
  -3  14   8       19.83       11.81      8.80 o 
  -2  14   8       81.94       83.47     12.50 o 
  -1  14   8       35.65       38.00     11.45 o 
   0  14   8       33.89       73.64     15.26 o 
   1  14   8       35.62       51.58     11.86 o 
   2  14   8       82.12       81.36     11.81 o 
   3  14   8       19.83       33.90     11.91 o 
   4  14   8       12.27       22.62     12.61 o 
   5  14   8       16.07       12.54      9.65 o 
   6  14   8        7.79       12.92     10.63 o 
   7  14   8       10.89        9.92     12.37 o 
  -4  15   8        9.05       14.14     13.31 o 
  -3  15   8        8.99       27.30     11.66 o 
  -2  15   8       37.60       19.65     12.07 o 
  -1  15   8        3.50        8.09     11.11 o 
   0  15   8        0.57        5.11     10.64 o 
   1  15   8        3.52       -0.92     11.23 o 
   2  15   8       37.61       71.44     14.06 o 
   3  15   8        9.01       27.79     12.57 o 
   4  15   8        9.06        4.70     11.66 o 
   0   1   9      135.17      187.54      5.57 o 
   1   1   9     2334.62     2447.64     26.12 o 
  -1   2   9     1287.73     1231.31     19.42 o 
   0   2   9      571.01      520.16     11.41 o 
   1   2   9     1288.01     1263.53     19.60 o 
   2   2   9      771.18      788.79     10.66 o 
  -2   3   9      656.53      643.87     11.39 o 
  -1   3   9     3705.14     3713.70     64.74 o 
   0   3   9      839.04      855.09     10.36 o 
   1   3   9     3703.04     3698.71     32.68 o 
   2   3   9      655.97      649.12      8.45 o 
   3   3   9      138.35      162.55      7.38 o 
  -3   4   9      444.52      484.50      8.13 o 
  -2   4   9      190.35      189.73      6.57 o 
  -1   4   9     2712.78     2779.31     31.83 o 
   0   4   9     6352.03     6731.63     56.91 o 
   1   4   9     2716.01     2796.47     24.38 o 
   2   4   9      190.61      192.31      4.67 o 
   3   4   9      443.09      498.24      7.83 o 
   4   4   9      467.90      501.29      9.31 o 
  -4   5   9     1288.47     1298.35     16.39 o 
  -3   5   9      440.74      509.94      9.37 o 
  -2   5   9     2864.33     2994.00     28.86 o 
  -1   5   9      529.07      545.23      8.81 o 
   0   5   9      438.70      432.33      8.74 o 
   1   5   9      529.38      545.22      9.77 o 
   2   5   9     2865.23     3037.74     24.29 o 
   3   5   9      440.43      485.79      6.63 o 
   4   5   9     1287.56     1289.35     13.73 o 
   5   5   9       90.16       89.55      5.30 o 
  -5   6   9      271.15      277.54      6.84 o 
  -4   6   9     1488.63     1505.29     17.12 o 
  -3   6   9      277.57      287.86      8.19 o 
  -2   6   9     1015.45      925.87     13.66 o 
  -1   6   9      638.36      645.78      9.82 o 
   0   6   9      305.81      309.05      6.92 o 
   1   6   9      636.13      633.08      8.74 o 
   2   6   9     1017.09      945.98     11.86 o 
   3   6   9      277.33      271.15      5.48 o 
   4   6   9     1490.64     1493.84     15.68 o 
   5   6   9      272.01      261.58      7.88 o 
   6   6   9      318.42      303.72      8.64 o 
  -6   7   9       90.04      104.50      5.28 o 
  -5   7   9      394.87      405.98      9.16 o 
  -4   7   9      111.24      105.45      5.71 o 
  -3   7   9       28.93       25.56      5.70 o 
  -2   7   9      253.80      238.54      7.32 o 
  -1   7   9      867.58      897.21     12.57 o 
   0   7   9      427.00      400.12      8.19 o 
   1   7   9      866.66      911.99     12.33 o 
   2   7   9      253.93      243.13      8.27 o 
   3   7   9       28.76       30.33      3.75 o 
   4   7   9      110.82      111.08      4.38 o 
   5   7   9      394.82      400.33      9.09 o 
   6   7   9       89.91       94.03      5.43 o 
   7   7   9        0.51       -3.99      3.99 o 
  -7   8   9       39.86       24.84      4.69 o 
  -6   8   9      207.22      216.55      7.82 o 
  -5   8   9       21.80       25.18      5.06 o 
  -4   8   9      174.21      184.05      7.13 o 
  -3   8   9      218.85      231.97      8.39 o 
  -2   8   9      209.64      227.68      7.84 o 
  -1   8   9       86.51       75.76      8.47 o 
   0   8   9      421.71      417.64      9.27 o 
   1   8   9       86.39       70.16      5.38 o 
   2   8   9      210.10      225.05      8.33 o 
   3   8   9      219.13      231.80      6.96 o 
   4   8   9      174.10      181.69      8.69 o 
   5   8   9       21.73       12.34      5.29 o 
   6   8   9      206.80      187.31      6.48 o 
   7   8   9       39.98       24.00      4.90 o 
   8   8   9       90.85       86.46      6.07 o 
  -8   9   9      164.10      186.48      9.16 o 
  -7   9   9       53.55       49.39      6.98 o 
  -6   9   9      444.94      451.30     13.11 o 
  -5   9   9       79.93       87.40      7.98 o 
  -4   9   9      328.01      311.44     12.97 o 
  -3   9   9       17.62       19.07      5.62 o 
  -2   9   9      153.77      162.13      7.47 o 
  -1   9   9        6.30       -1.90      7.07 o 
   0   9   9       16.68       14.32      4.83 o 
   1   9   9        6.27        1.50      4.33 o 
   2   9   9      153.82      175.95      9.27 o 
   3   9   9       17.66       15.16      5.54 o 
   4   9   9      327.39      327.83     10.41 o 
   5   9   9       79.62       98.97      7.44 o 
   6   9   9      445.18      434.34     12.25 o 
   7   9   9       53.53       45.15      5.19 o 
   8   9   9      164.39      174.41      8.28 o 
   9   9   9       50.69       39.09      7.81 o 
  -9  10   9       14.43        9.26      7.62 o 
  -8  10   9      115.27      131.46      9.62 o 
  -7  10   9      240.39      247.16     16.38 o 
  -6  10   9       99.93       81.36      8.56 o 
  -5  10   9      268.56      260.11     10.90 o 
  -4  10   9       30.32       32.81      6.84 o 
  -3  10   9       38.19       42.52      6.60 o 
  -2  10   9      126.18      130.80      7.41 o 
  -1  10   9      415.29      414.71     16.93 o 
   0  10   9       37.85       42.58      7.35 o 
   1  10   9      415.65      411.21     10.63 o 
   2  10   9      126.28      143.56      8.04 o 
   3  10   9       38.10       42.26      6.38 o 
   4  10   9       30.39       37.60      9.10 o 
   5  10   9      269.14      272.37     13.15 o 
   6  10   9       99.89       93.84      9.23 o 
   7  10   9      240.59      217.90     11.38 o 
   8  10   9      115.39      110.51      9.96 o 
   9  10   9       14.42       20.22      9.85 o 
  10  10   9       15.20       10.33     10.11 o 
 -10  11   9       43.04       69.76      9.34 o 
  -9  11   9        3.21        2.33      8.54 o 
  -8  11   9       43.95       49.67      9.69 o 
  -7  11   9       35.82       36.26      8.72 o 
  -6  11   9        9.75        7.04     10.35 o 
  -5  11   9      234.82      241.62     11.20 o 
  -4  11   9      107.42      137.11      9.32 o 
  -3  11   9      177.15      202.17      9.97 o 
  -2  11   9      270.67      273.89     15.03 o 
  -1  11   9      104.69      105.09     11.38 o 
   0  11   9      258.99      261.68     13.53 o 
   1  11   9      104.73      108.38      8.64 o 
   2  11   9      271.44      283.68     15.53 o 
   3  11   9      177.09      181.39     12.31 o 
   4  11   9      107.39      123.90     11.42 o 
   5  11   9      234.84      259.40     13.54 o 
   6  11   9        9.78       -2.54      7.56 o 
   7  11   9       35.80       33.13      8.84 o 
   8  11   9       43.97       39.96     10.22 o 
   9  11   9        3.23        2.31     10.02 o 
  10  11   9       43.03       56.22     12.84 o 
  11  11   9       10.71       -0.46     30.07 o 
  -9  12   9        3.90       20.37     15.62 o 
  -8  12   9       22.25       16.82      9.40 o 
  -7  12   9        2.98        8.26      8.55 o 
  -6  12   9       16.32       28.74      9.61 o 
  -5  12   9       46.39       50.74      9.99 o 
  -4  12   9       90.22       98.25      8.86 o 
  -3  12   9       33.56       27.74     10.36 o 
  -2  12   9       38.54       18.29      8.49 o 
  -1  12   9       47.18       54.63     12.64 o 
   0  12   9      214.78      198.10     12.62 o 
   1  12   9       47.32       49.90      7.95 o 
   2  12   9       38.56       28.07      9.56 o 
   3  12   9       33.57       25.34      9.48 o 
   4  12   9       90.29       93.00     12.12 o 
   5  12   9       46.38       38.62     13.64 o 
   6  12   9       16.38        7.20      8.24 o 
   7  12   9        2.96       -8.09      8.09 o 
   8  12   9       22.19       11.25     11.48 o 
   9  12   9        3.91        3.03     11.18 o 
  -8  13   9       20.55       16.20     10.00 o 
  -7  13   9        3.40        8.66     10.59 o 
  -6  13   9       17.47       12.53     10.97 o 
  -5  13   9       11.16       26.97     11.65 o 
  -4  13   9       14.14       -8.48      8.48 o 
  -3  13   9       17.54       26.94     15.13 o 
  -2  13   9       13.29       17.88      8.56 o 
  -1  13   9      114.63      113.39     13.75 o 
   0  13   9        0.51        6.57     10.13 o 
   1  13   9      114.74      134.87     12.63 o 
   2  13   9       13.31       15.77      9.96 o 
   3  13   9       17.51       10.16     10.49 o 
   4  13   9       14.17       17.77     10.60 o 
   5  13   9       11.18        8.12      8.98 o 
   6  13   9       17.38       11.30      8.96 o 
   7  13   9        3.39       -9.26      9.26 o 
   8  13   9       20.62        2.52     12.06 o 
  -6  14   9        1.32        4.13     10.99 o 
  -5  14   9       21.88       44.19     15.63 o 
  -4  14   9        9.21       -5.65     13.71 o 
  -3  14   9        3.50        4.44     12.05 o 
  -2  14   9       33.94       29.10     11.41 o 
  -1  14   9       39.06       16.46     11.22 o 
   0  14   9        1.30       -9.87      9.87 o 
   1  14   9       38.91       42.38     11.58 o 
   2  14   9       33.97       35.88     11.08 o 
   3  14   9        3.48        3.25     11.42 o 
   4  14   9        9.21       -1.47     17.93 o 
   5  14   9       21.90       38.59     11.25 o 
   6  14   9        1.31        0.12     10.07 o 
  -4  15   9        2.84        3.44     18.15 o 
  -3  15   9       12.23        7.02     11.66 o 
  -2  15   9       18.62        9.03     12.05 o 
  -1  15   9        4.00       -8.69     11.06 o 
   0  15   9        3.56       -3.26     10.81 o 
   1  15   9        4.02       -6.64     11.08 o 
   2  15   9       18.66        9.38     11.36 o 
   3  15   9       12.27       13.56     13.47 o 
   4  15   9        2.84      -15.01     21.45 o 
   0   1  10     2964.93     3022.66     31.53 o 
   1   1  10     1023.96     1127.11     18.48 o 
  -1   2  10      554.88      585.49     12.82 o 
   0   2  10    12131.69    12781.19    123.53 o 
   1   2  10      553.90      558.77     11.25 o 
   2   2  10     1963.55     2138.44     23.23 o 
  -2   3  10     4127.91     4199.92     49.37 o 
  -1   3  10      704.94      669.58     20.51 o 
   0   3  10      970.88     1091.69     13.69 o 
   1   3  10      704.76      682.47     15.68 o 
   2   3  10     4122.97     4166.41     39.74 o 
   3   3  10     1587.65     1640.25     22.97 o 
  -3   4  10      467.05      437.21     56.55 o 
  -2   4  10     2196.00     2253.24     25.60 o 
  -1   4  10      758.35      745.02     13.37 o 
   0   4  10     1549.38     1637.33     18.33 o 
   1   4  10      758.87      736.56     10.14 o 
   2   4  10     2194.45     2218.03     21.62 o 
   3   4  10      467.46      468.90      8.79 o 
   4   4  10       87.69       90.55      7.72 o 
  -4   5  10      284.19      305.51      8.28 o 
  -3   5  10      940.04      910.04     13.05 o 
  -2   5  10      651.11      630.46     12.74 o 
  -1   5  10      315.04      370.59      9.64 o 
   0   5  10     4624.36     4940.72     47.40 o 
   1   5  10      315.84      368.08      9.67 o 
   2   5  10      649.80      622.82      8.65 o 
   3   5  10      940.81      899.31     11.01 o 
   4   5  10      284.45      308.36      6.38 o 
   5   5  10      101.52      112.59      4.64 o 
  -5   6  10      563.36      554.37     10.36 o 
  -4   6  10      364.71      391.34      9.21 o 
  -3   6  10      171.55      169.63      6.82 o 
  -2   6  10      547.55      543.80     10.37 o 
  -1   6  10       58.26       56.82      3.91 o 
   0   6  10       66.46       56.31      4.20 o 
   1   6  10       58.43       56.06      3.58 o 
   2   6  10      547.75      573.22      9.15 o 
   3   6  10      171.55      174.10      4.90 o 
   4   6  10      364.45      372.80      7.43 o 
   5   6  10      565.08      542.18     10.30 o 
   6   6  10       39.74       32.96      4.29 o 
  -6   7  10       12.46       -0.29      6.06 o 
  -5   7  10        7.69        2.74      4.68 o 
  -4   7  10       30.86       26.31      4.59 o 
  -3   7  10      128.18      146.05      6.50 o 
  -2   7  10       67.74       81.68      4.67 o 
  -1   7  10      454.86      485.10      8.22 o 
   0   7  10        6.56        8.54      3.48 o 
   1   7  10      454.29      489.82     11.18 o 
   2   7  10       67.53       63.87      5.66 o 
   3   7  10      128.08      139.20      7.23 o 
   4   7  10       31.25       22.54      3.01 o 
   5   7  10        7.66        6.52      3.28 o 
   6   7  10       12.46        5.61      3.71 o 
   7   7  10      102.53       82.91      5.67 o 
  -7   8  10      347.54      325.82      8.63 o 
  -6   8  10      169.41      171.22      7.51 o 
  -5   8  10      206.78      197.62      7.93 o 
  -4   8  10       89.66       75.68      5.76 o 
  -3   8  10      139.20      123.36      8.39 o 
  -2   8  10      242.29      215.51      7.91 o 
  -1   8  10       27.81       22.17      7.17 o 
   0   8  10       53.88       48.88      5.75 o 
   1   8  10       27.76       18.28      7.61 o 
   2   8  10      242.56      225.62      8.70 o 
   3   8  10      139.13      131.86      8.11 o 
   4   8  10       89.82       94.20      5.52 o 
   5   8  10      206.78      211.58      8.44 o 
   6   8  10      169.21      160.88      6.10 o 
   7   8  10      347.98      305.85      7.90 o 
   8   8  10      168.07      188.96      8.48 o 
  -8   9  10       20.49       12.32      7.49 o 
  -7   9  10       56.75       51.07      8.43 o 
  -6   9  10      320.53      339.73     11.23 o 
  -5   9  10      318.03      306.64     11.09 o 
  -4   9  10      142.45      147.58      8.34 o 
  -3   9  10       70.91       79.99      6.94 o 
  -2   9  10       29.80       28.21      5.45 o 
  -1   9  10      735.06      689.08     12.26 o 
   0   9  10      595.89      570.04     11.70 o 
   1   9  10      735.24      707.07     11.88 o 
   2   9  10       29.81       25.55      4.35 o 
   3   9  10       70.95       74.58      7.86 o 
   4   9  10      142.32      160.51      9.25 o 
   5   9  10      317.62      323.26     11.88 o 
   6   9  10      320.75      346.02     12.40 o 
   7   9  10       56.95       42.87      6.78 o 
   8   9  10       20.54       18.37      5.14 o 
   9   9  10        1.66       10.55      7.21 o 
  -9  10  10       33.92       46.78      9.39 o 
  -8  10  10       82.37       92.39      9.04 o 
  -7  10  10       17.36       23.59      8.30 o 
  -6  10  10       82.84      102.09      8.95 o 
  -5  10  10      109.68      129.12      9.55 o 
  -4  10  10       11.21       12.41      6.72 o 
  -3  10  10        5.46        0.12      6.02 o 
  -2  10  10      344.70      369.99     11.84 o 
  -1  10  10       59.18       60.67     10.09 o 
   0  10  10      272.38      239.57     10.12 o 
   1  10  10       59.16       52.47      8.46 o 
   2  10  10      344.37      348.62      9.22 o 
   3  10  10        5.49       -4.74      7.07 o 
   4  10  10       11.21       13.19      9.67 o 
   5  10  10      109.76      132.89     11.31 o 
   6  10  10       82.72       90.76      9.23 o 
   7  10  10       17.35       15.94      7.89 o 
   8  10  10       82.08       92.04      9.45 o 
   9  10  10       33.84       36.73      6.65 o 
  10  10  10        1.59        4.92      7.19 o 
 -10  11  10       41.65       47.29      9.04 o 
  -9  11  10       41.56       80.36     10.52 o 
  -8  11  10       17.73       29.80      8.78 o 
  -7  11  10       35.00       22.52      8.59 o 
  -6  11  10        2.11        7.55      9.77 o 
  -5  11  10       30.47       39.90      7.71 o 
  -4  11  10      350.11      375.15     12.40 o 
  -3  11  10      290.42      297.43     14.17 o 
  -2  11  10        3.12       12.24      8.42 o 
  -1  11  10       74.90       59.24      8.26 o 
   0  11  10       69.56      107.18     16.63 o 
   1  11  10       74.89       69.12      7.78 o 
   2  11  10        3.11        7.10      9.32 o 
   3  11  10      290.12      291.75     16.27 o 
   4  11  10      350.45      365.18     17.13 o 
   5  11  10       30.46       38.22      9.57 o 
   6  11  10        2.14        0.91      9.11 o 
   7  11  10       34.94       26.63      8.53 o 
   8  11  10       17.73        9.42     10.59 o 
   9  11  10       41.60       48.78     11.04 o 
  10  11  10       41.65       51.99     11.38 o 
  -9  12  10        8.84       19.89      9.80 o 
  -8  12  10       87.54      109.49     11.30 o 
  -7  12  10        7.38        5.45     10.35 o 
  -6  12  10        3.14        9.69      8.66 o 
  -5  12  10       45.63       49.44      8.05 o 
  -4  12  10       31.05       20.49      8.65 o 
  -3  12  10       25.46       32.53      8.56 o 
  -2  12  10       33.30       28.04     12.55 o 
  -1  12  10        0.83       -5.73      9.92 o 
   0  12  10       95.15       88.19     12.14 o 
   1  12  10        0.84        4.15     13.04 o 
   2  12  10       33.33       31.08      9.58 o 
   3  12  10       25.34       15.34      9.29 o 
   4  12  10       31.05       27.84     10.77 o 
   5  12  10       45.65       44.98     11.58 o 
   6  12  10        3.18       -0.80      8.08 o 
   7  12  10        7.41       25.65      9.67 o 
   8  12  10       87.55      102.08     13.56 o 
   9  12  10        8.81        1.86     11.12 o 
  -8  13  10        0.47        3.92     10.71 o 
  -7  13  10        1.49        7.35     10.64 o 
  -6  13  10        4.05       14.52     10.57 o 
  -5  13  10        4.16        6.53     10.38 o 
  -4  13  10       53.72       45.37     12.13 o 
  -3  13  10       42.07       50.74     12.70 o 
  -2  13  10       42.08       53.68     12.42 o 
  -1  13  10       36.53       26.39     12.42 o 
   0  13  10        1.54        3.72     11.07 o 
   1  13  10       36.41       15.70     10.45 o 
   2  13  10       42.11       43.49     13.29 o 
   3  13  10       42.13       61.16     10.98 o 
   4  13  10       53.76       52.89     11.96 o 
   5  13  10        4.17        4.08     10.88 o 
   6  13  10        4.04        6.34      8.95 o 
   7  13  10        1.50       -6.24      9.58 o 
   8  13  10        0.46      -11.13     11.13 o 
  -6  14  10        4.76       -5.17     14.10 o 
  -5  14  10       14.31        0.74     19.73 o 
  -4  14  10       10.59       14.07     15.28 o 
  -3  14  10       21.92       12.88     12.01 o 
  -2  14  10       26.99       39.40     12.97 o 
  -1  14  10        5.61       -3.78     10.87 o 
   0  14  10        1.97       -7.31     10.18 o 
   1  14  10        5.62        0.11     10.21 o 
   2  14  10       26.89        7.32     10.39 o 
   3  14  10       21.94       23.81     12.28 o 
   4  14  10       10.61       15.55     11.93 o 
   5  14  10       14.35       21.95     10.93 o 
   6  14  10        4.74       13.64     12.15 o 
  -3  15  10       17.58       11.61     16.34 o 
  -2  15  10        1.18       -2.33     11.64 o 
  -1  15  10       10.95       -4.69     11.40 o 
   0  15  10       28.95       14.83     11.69 o 
   1  15  10       10.92       26.52     11.85 o 
   2  15  10        1.18        4.79     16.14 o 
   3  15  10       17.55       31.71     13.05 o 
   0   1  11     6051.48     6703.67     62.94 o 
   1   1  11      156.21      169.92      9.63 o 
  -1   2  11     1934.32     1917.03     25.17 o 
   0   2  11      648.63      705.49     13.18 o 
   1   2  11     1935.36     1937.54     25.08 o 
   2   2  11      157.42      160.65      7.07 o 
  -2   3  11     1787.71     1865.57     25.85 o 
  -1   3  11     1407.34     1444.87     27.67 o 
   0   3  11     2678.31     2881.79     32.50 o 
   1   3  11     1410.45     1459.50     17.38 o 
   2   3  11     1789.60     1911.13     21.43 o 
   3   3  11     8943.38     9264.44     90.99 o 
  -3   4  11       99.93      106.22     11.06 o 
  -2   4  11      885.73      888.61     22.22 o 
  -1   4  11     3313.08     3464.82     43.66 o 
   0   4  11      268.86      221.57      7.97 o 
   1   4  11     3312.98     3485.30     34.15 o 
   2   4  11      886.68      889.18     12.74 o 
   3   4  11       99.79      107.33      5.78 o 
   4   4  11     2017.68     2345.99     38.94 o 
  -4   5  11      844.56      812.87     14.33 o 
  -3   5  11      626.93      642.52     12.44 o 
  -2   5  11      347.76      335.71     13.87 o 
  -1   5  11     1293.13     1279.10     20.77 o 
   0   5  11      144.90      137.94      5.92 o 
   1   5  11     1293.48     1256.91     17.01 o 
   2   5  11      349.05      336.88      6.60 o 
   3   5  11      626.85      622.58      9.25 o 
   4   5  11      845.78      810.24     12.91 o 
   5   5  11       32.35       32.83      5.75 o 
  -5   6  11        0.64       -2.93      4.20 o 
  -4   6  11      540.38      524.64     10.77 o 
  -3   6  11       87.99       74.64      5.44 o 
  -2   6  11      126.32      103.74      6.60 o 
  -1   6  11       26.03       22.26      4.39 o 
   0   6  11       21.49       21.25      4.05 o 
   1   6  11       26.29       33.19      5.31 o 
   2   6  11      126.65      116.60      4.34 o 
   3   6  11       87.99       77.02      3.89 o 
   4   6  11      539.54      535.28      8.68 o 
   5   6  11        0.70        3.17      3.06 o 
   6   6  11       62.90       49.04      5.40 o 
  -6   7  11      145.76      152.44      7.20 o 
  -5   7  11       15.51       13.66      4.49 o 
  -4   7  11      270.80      269.49      8.30 o 
  -3   7  11      251.48      246.30      7.42 o 
  -2   7  11      360.22      357.03      9.25 o 
  -1   7  11      826.50      846.45     13.72 o 
   0   7  11      343.21      345.81      8.10 o 
   1   7  11      826.60      849.22     12.63 o 
   2   7  11      360.60      351.42      7.56 o 
   3   7  11      251.48      240.34      6.45 o 
   4   7  11      270.86      256.49      7.05 o 
   5   7  11       15.42       10.84      3.48 o 
   6   7  11      145.25      154.76      6.51 o 
   7   7  11        0.97       -4.48      4.48 o 
  -7   8  11       42.49       34.56      5.86 o 
  -6   8  11       96.36       85.82      6.42 o 
  -5   8  11      638.05      656.13     12.93 o 
  -4   8  11      333.67      327.50      9.19 o 
  -3   8  11       59.38       63.82      5.17 o 
  -2   8  11       82.98       77.80      5.77 o 
  -1   8  11       26.72       31.08      4.53 o 
   0   8  11       14.93        3.31      5.65 o 
   1   8  11       26.62       52.15      5.95 o 
   2   8  11       83.17       80.00      6.61 o 
   3   8  11       59.77       65.50      8.39 o 
   4   8  11      333.50      322.14     10.34 o 
   5   8  11      637.22      653.38     10.91 o 
   6   8  11       96.39       83.20      5.07 o 
   7   8  11       42.29       36.76      5.05 o 
   8   8  11       41.33       13.96      5.88 o 
  -8   9  11      136.02      122.37      9.36 o 
  -7   9  11      264.80      285.46     11.59 o 
  -6   9  11       18.27       30.28      6.80 o 
  -5   9  11       88.12       77.55      6.70 o 
  -4   9  11       26.77       25.76      6.56 o 
  -3   9  11      282.86      261.40      9.55 o 
  -2   9  11      296.21      286.72     12.88 o 
  -1   9  11      898.23      862.31     13.82 o 
   0   9  11       13.88       12.01      4.60 o 
   1   9  11      898.37      871.71     25.30 o 
   2   9  11      296.18      274.76     10.17 o 
   3   9  11      283.01      260.76     10.18 o 
   4   9  11       26.75       25.05      6.48 o 
   5   9  11       88.11       78.12     10.20 o 
   6   9  11       18.28       10.13      7.30 o 
   7   9  11      265.54      275.63      9.08 o 
   8   9  11      135.72      126.43      7.17 o 
   9   9  11       20.00       29.19      7.66 o 
  -9  10  11        3.11        3.48      8.62 o 
  -8  10  11       21.57       26.76      7.88 o 
  -7  10  11       13.83       22.56      9.98 o 
  -6  10  11       43.22       45.21     10.57 o 
  -5  10  11      270.91      257.26     10.94 o 
  -4  10  11      459.37      461.71     13.04 o 
  -3  10  11       31.81       26.56      6.74 o 
  -2  10  11      179.46      166.75      8.14 o 
  -1  10  11      221.43      235.65     11.97 o 
   0  10  11        8.29       12.64      6.45 o 
   1  10  11      221.10      213.72      7.79 o 
   2  10  11      179.76      180.40     10.97 o 
   3  10  11       31.81       23.52      9.37 o 
   4  10  11      459.62      484.17     18.46 o 
   5  10  11      270.78      257.35     14.72 o 
   6  10  11       43.17       44.75      8.75 o 
   7  10  11       13.77        8.83      7.70 o 
   8  10  11       21.59       34.26     10.89 o 
   9  10  11        3.11       10.48      7.44 o 
  10  10  11        7.30       11.52      6.31 o 
 -10  11  11       35.64       48.79      8.82 o 
  -9  11  11        0.90       14.13      8.88 o 
  -8  11  11       68.84       76.63     10.13 o 
  -7  11  11       20.68       26.96     11.83 o 
  -6  11  11      101.32      122.17     10.29 o 
  -5  11  11       18.63       27.93      7.47 o 
  -4  11  11       93.30       95.20      8.34 o 
  -3  11  11        5.22        9.15      6.38 o 
  -2  11  11      129.12      116.32      9.48 o 
  -1  11  11       27.66       16.17      8.57 o 
   0  11  11      247.11      221.82     14.28 o 
   1  11  11       27.50       16.74      9.87 o 
   2  11  11      129.07      102.75     11.87 o 
   3  11  11        5.20       15.64      9.95 o 
   4  11  11       93.16      111.28     12.51 o 
   5  11  11       18.72       23.81     10.22 o 
   6  11  11      101.00      107.26     10.19 o 
   7  11  11       20.66       27.58      8.78 o 
   8  11  11       68.86       64.91     12.42 o 
   9  11  11        0.90       23.31     11.61 o 
  10  11  11       35.72       30.67     15.56 o 
  -9  12  11       30.29       40.84     10.32 o 
  -8  12  11        5.00       10.68      9.31 o 
  -7  12  11       44.88       65.76      9.91 o 
  -6  12  11        4.73        9.60     11.62 o 
  -5  12  11       70.12       64.35     11.16 o 
  -4  12  11        3.54        4.84      8.35 o 
  -3  12  11       32.93      -10.05     14.04 o 
  -2  12  11      139.07      162.08     14.40 o 
  -1  12  11       53.37       62.10     11.91 o 
   0  12  11       65.56       60.21     11.80 o 
   1  12  11       53.47       52.09     18.08 o 
   2  12  11      139.30      142.94     12.17 o 
   3  12  11       32.82       15.01      9.54 o 
   4  12  11        3.49        7.49     10.49 o 
   5  12  11       69.87       70.13     12.45 o 
   6  12  11        4.76        2.70      9.07 o 
   7  12  11       44.91       49.31     10.17 o 
   8  12  11        5.01       21.71     11.72 o 
   9  12  11       30.35       61.46     13.37 o 
  -7  13  11        5.84       -1.58     10.50 o 
  -6  13  11        4.84       12.83     14.07 o 
  -5  13  11       42.41       74.31     16.00 o 
  -4  13  11       86.10       74.30     13.67 o 
  -3  13  11        4.18      -10.13     10.13 o 
  -2  13  11       89.21       84.28     13.29 o 
  -1  13  11       67.83      105.19     23.33 o 
   0  13  11       12.83       12.66     11.22 o 
   1  13  11       67.90       82.64     11.68 o 
   2  13  11       89.19       86.89     11.98 o 
   3  13  11        4.18       -3.66      9.25 o 
   4  13  11       86.10       86.74     13.19 o 
   5  13  11       42.38       50.31     12.32 o 
   6  13  11        4.84        3.60     10.77 o 
   7  13  11        5.86      -11.48     11.48 o 
  -5  14  11       21.17       12.41     14.67 o 
  -4  14  11       39.73       68.98     16.14 o 
  -3  14  11       12.89       -5.06     11.77 o 
  -2  14  11       10.80       16.44     11.70 o 
  -1  14  11       16.82       23.71     12.21 o 
   0  14  11       40.64       31.93     11.78 o 
   1  14  11       16.88       22.19     11.53 o 
   2  14  11       10.88        3.53     10.55 o 
   3  14  11       12.87       18.33     12.19 o 
   4  14  11       39.68       58.15     13.77 o 
   5  14  11       21.23       27.27     10.60 o 
  -2  15  11        0.81      -13.84     13.84 o 
  -1  15  11        7.63        3.53     12.74 o 
   0  15  11        0.59        8.91     11.47 o 
   1  15  11        7.61       -6.20     14.51 o 
   2  15  11        0.80        2.04     11.16 o 
   0   0  12    30398.95    33769.14    704.08 o 
   0   1  12     2806.03     3054.96     56.56 o 
   1   1  12     1709.32     1824.60     22.67 o 
  -1   2  12      860.78     1032.95     17.19 o 
   0   2  12      112.59      109.28      5.65 o 
   1   2  12      861.08     1027.70     17.02 o 
   2   2  12     2548.13     2636.16     28.44 o 
  -2   3  12     2069.39     2194.73     55.72 o 
  -1   3  12      742.27      732.73     18.91 o 
   0   3  12      680.94      614.69     14.57 o 
   1   3  12      741.10      744.18     11.63 o 
   2   3  12     2070.34     2282.36     28.00 o 
   3   3  12      900.38      996.80     17.22 o 
  -3   4  12      340.15      355.73     17.84 o 
  -2   4  12      883.90      843.15     56.27 o 
  -1   4  12      543.07      531.74     13.07 o 
   0   4  12     1271.16     1401.31     20.16 o 
   1   4  12      543.21      517.39     10.70 o 
   2   4  12      884.91      890.84     13.01 o 
   3   4  12      341.51      344.11     11.93 o 
   4   4  12      335.55      315.71     13.61 o 
  -4   5  12       99.54       97.77      7.04 o 
  -3   5  12      385.71      435.02     11.65 o 
  -2   5  12      557.67      546.12     15.45 o 
  -1   5  12      135.90      138.57      7.59 o 
   0   5  12      199.44      187.38      9.00 o 
   1   5  12      136.22      148.93      5.31 o 
   2   5  12      556.90      528.51      8.91 o 
   3   5  12      385.06      410.96     10.35 o 
   4   5  12       99.27      102.25      5.74 o 
   5   5  12      507.65      496.40     16.31 o 
  -5   6  12      367.40      352.90     10.81 o 
  -4   6  12      166.15      172.42      7.80 o 
  -3   6  12      244.32      275.42     10.04 o 
  -2   6  12      256.60      276.27      9.74 o 
  -1   6  12      842.34      824.68     15.46 o 
   0   6  12      194.41      199.11      7.31 o 
   1   6  12      842.44      805.03     11.80 o 
   2   6  12      255.95      274.74      8.12 o 
   3   6  12      244.57      270.11      6.42 o 
   4   6  12      166.43      173.04      5.67 o 
   5   6  12      368.10      334.22     11.66 o 
   6   6  12      419.74      466.68     11.83 o 
  -6   7  12      539.14      541.02     11.49 o 
  -5   7  12      134.33      128.95      6.55 o 
  -4   7  12      430.68      466.83     11.55 o 
  -3   7  12      164.69      153.51      6.99 o 
  -2   7  12      166.97      173.46     10.22 o 
  -1   7  12       21.84       33.75      8.05 o 
   0   7  12     2257.57     2177.97     24.32 o 
   1   7  12       21.78       16.53      3.60 o 
   2   7  12      166.50      164.55      6.76 o 
   3   7  12      164.31      144.37      5.76 o 
   4   7  12      431.00      444.27      9.16 o 
   5   7  12      134.22      142.93      6.86 o 
   6   7  12      538.94      521.44     11.23 o 
   7   7  12      344.50      371.49     12.16 o 
  -7   8  12       63.66       62.61      7.47 o 
  -6   8  12       53.24       64.42      6.28 o 
  -5   8  12      592.61      600.13     12.72 o 
  -4   8  12       66.24       71.38      6.12 o 
  -3   8  12       45.93       41.21      5.04 o 
  -2   8  12      272.05      272.11      7.38 o 
  -1   8  12      416.92      437.11     11.70 o 
   0   8  12      123.20      125.07      8.35 o 
   1   8  12      416.77      422.58     11.64 o 
   2   8  12      272.11      288.14     10.12 o 
   3   8  12       46.08       39.18      6.12 o 
   4   8  12       66.32       64.37      6.73 o 
   5   8  12      593.14      584.47     10.89 o 
   6   8  12       53.35       39.65      4.96 o 
   7   8  12       63.66       68.57      5.95 o 
   8   8  12       30.27       33.27      6.86 o 
  -8   9  12       69.87       82.87      9.18 o 
  -7   9  12       12.13        6.00      6.07 o 
  -6   9  12      188.09      190.70      8.83 o 
  -5   9  12      130.89      149.15      7.83 o 
  -4   9  12      258.21      263.57      8.92 o 
  -3   9  12      621.00      632.18     13.61 o 
  -2   9  12      251.95      258.50      8.98 o 
  -1   9  12       20.32       24.62      4.72 o 
   0   9  12      206.50      201.28     10.55 o 
   1   9  12       20.20       27.53      7.41 o 
   2   9  12      251.84      253.62     10.30 o 
   3   9  12      621.09      626.91     14.89 o 
   4   9  12      258.20      284.11     13.68 o 
   5   9  12      130.71      141.94     12.32 o 
   6   9  12      187.92      202.76     11.83 o 
   7   9  12       12.15       11.41      4.70 o 
   8   9  12       69.80       79.28     10.43 o 
   9   9  12       20.85       22.47      6.45 o 
  -9  10  12        3.51       -2.36      7.34 o 
  -8  10  12       12.11       26.46      8.82 o 
  -7  10  12       80.01       64.15      9.36 o 
  -6  10  12      134.15      150.77     10.49 o 
  -5  10  12       29.29       30.98     10.05 o 
  -4  10  12      144.88      152.69      9.08 o 
  -3  10  12      734.42      726.68     17.28 o 
  -2  10  12       83.75       87.86     10.15 o 
  -1  10  12      177.61      188.00     19.35 o 
   0  10  12      154.12      146.88     20.08 o 
   1  10  12      177.82      173.31     13.02 o 
   2  10  12       83.55       83.23     11.09 o 
   3  10  12      734.63      733.01     23.39 o 
   4  10  12      145.02      161.55     12.48 o 
   5  10  12       29.29       38.19     10.39 o 
   6  10  12      134.14      138.54     11.57 o 
   7  10  12       79.93       63.81      9.01 o 
   8  10  12       12.15       12.97     10.38 o 
   9  10  12        3.52        9.37      6.96 o 
  10  10  12        4.25        7.17      7.60 o 
 -10  11  12        6.38        5.34      8.23 o 
  -9  11  12       46.87       68.78     10.69 o 
  -8  11  12       27.22       52.12      9.99 o 
  -7  11  12       31.70       52.53      9.42 o 
  -6  11  12       30.76       40.10      8.80 o 
  -5  11  12       40.32       61.78     10.74 o 
  -4  11  12        7.03        4.68      7.64 o 
  -3  11  12      130.43      149.56     10.40 o 
  -2  11  12      175.04      196.85     16.28 o 
  -1  11  12      134.91      116.89     12.48 o 
   0  11  12        5.76       -0.51      9.84 o 
   1  11  12      134.73      139.11     15.15 o 
   2  11  12      175.08      163.33     13.52 o 
   3  11  12      130.30      148.51     12.91 o 
   4  11  12        7.03       -2.43     10.58 o 
   5  11  12       40.18       45.38     14.65 o 
   6  11  12       30.79       44.08     15.38 o 
   7  11  12       31.78       20.14      9.44 o 
   8  11  12       27.19       28.63     12.52 o 
   9  11  12       46.81       34.56     12.07 o 
  10  11  12        6.37        3.30     12.82 o 
  -8  12  12       16.69       26.64      9.76 o 
  -7  12  12        1.88        7.99      8.43 o 
  -6  12  12       21.99       12.04     10.02 o 
  -5  12  12       87.52       99.11     15.80 o 
  -4  12  12       45.92       28.33     11.50 o 
  -3  12  12       31.80       47.91     12.12 o 
  -2  12  12       49.15       22.65     11.34 o 
  -1  12  12       11.70       11.40     10.65 o 
   0  12  12       66.42       55.37     15.56 o 
   1  12  12       11.66        9.24     10.38 o 
   2  12  12       49.18       32.75     11.02 o 
   3  12  12       31.80       39.54     10.15 o 
   4  12  12       45.80       31.14     12.72 o 
   5  12  12       87.68       71.35     12.19 o 
   6  12  12       22.02       21.99      9.73 o 
   7  12  12        1.88        2.38     10.10 o 
   8  12  12       16.65       16.86     12.10 o 
  -7  13  12       35.06       49.52     18.37 o 
  -6  13  12       71.11       89.42     16.35 o 
  -5  13  12       86.71      127.18     17.28 o 
  -4  13  12       31.29       13.78     14.04 o 
  -3  13  12       71.20       87.61     13.69 o 
  -2  13  12        3.07       19.25     11.40 o 
  -1  13  12       67.68       56.45     12.82 o 
   0  13  12      136.65      159.26     17.68 o 
   1  13  12       67.57       48.03     12.23 o 
   2  13  12        3.10       -4.40      9.62 o 
   3  13  12       71.33       84.00     11.90 o 
   4  13  12       31.29       16.05     12.06 o 
   5  13  12       86.85       89.31     13.46 o 
   6  13  12       71.08       86.22     13.17 o 
   7  13  12       35.16       33.21     14.55 o 
  -5  14  12       17.78       23.64     15.49 o 
  -4  14  12       38.95       50.54     29.36 o 
  -3  14  12        7.87       21.39     12.89 o 
  -2  14  12       24.81       18.47     14.13 o 
  -1  14  12       13.42       35.96     12.83 o 
   0  14  12        9.76       10.73     11.09 o 
   1  14  12       13.39        0.70     10.61 o 
   2  14  12       24.77       30.09     11.13 o 
   3  14  12        7.93        9.03     11.79 o 
   4  14  12       38.99       64.25     13.77 o 
   5  14  12       17.76       27.92     15.79 o 
   0   1  13      102.31      204.54     15.51 o 
   1   1  13     1384.31     1562.73     24.55 o 
  -1   2  13       97.42       97.69      6.39 o 
   0   2  13     2113.44     2019.64     35.05 o 
   1   2  13       97.24       98.46      7.09 o 
   2   2  13     6545.81     7190.47     75.14 o 
  -2   3  13     1424.10     1471.33     18.72 o 
  -1   3  13       35.70       16.53      4.95 o 
   0   3  13      395.54      364.07     11.82 o 
   1   3  13       35.66       18.29      4.40 o 
   2   3  13     1423.77     1476.41     23.04 o 
   3   3  13      715.58      771.84     14.98 o 
  -3   4  13     3905.92     3977.78     75.64 o 
  -2   4  13     2737.34     2683.74     55.20 o 
  -1   4  13     1284.26     1342.63     28.59 o 
   0   4  13      391.91      419.79     10.53 o 
   1   4  13     1285.05     1359.28     17.08 o 
   2   4  13     2737.63     2740.27     29.06 o 
   3   4  13     3906.67     4079.59     45.07 o 
   4   4  13     2116.06     2167.76     30.42 o 
  -4   5  13        8.83       11.25      5.69 o 
  -3   5  13      921.41      979.72     25.40 o 
  -2   5  13      474.75      503.49     22.48 o 
  -1   5  13       76.56       78.86      8.37 o 
   0   5  13       11.77        5.67      3.93 o 
   1   5  13       76.77       80.92      4.57 o 
   2   5  13      475.52      522.43     10.10 o 
   3   5  13      921.40      958.00     16.33 o 
   4   5  13        8.84        8.52      4.25 o 
   5   5  13        1.16       -1.70      3.42 o 
  -5   6  13      123.31      122.30      7.99 o 
  -4   6  13      242.72      243.22      9.95 o 
  -3   6  13      156.66      152.31      8.27 o 
  -2   6  13      432.35      440.89     12.07 o 
  -1   6  13      157.09      149.18      8.56 o 
   0   6  13       21.37       10.08      4.41 o 
   1   6  13      157.10      164.57      6.27 o 
   2   6  13      431.78      447.44      9.75 o 
   3   6  13      156.87      149.18      6.27 o 
   4   6  13      242.75      246.61      8.03 o 
   5   6  13      123.09      113.00      9.27 o 
   6   6  13        0.79        4.22      6.13 o 
  -6   7  13      243.81      227.56      9.70 o 
  -5   7  13      736.02      740.18     15.72 o 
  -4   7  13      388.88      371.52     12.32 o 
  -3   7  13       41.78       45.21      6.46 o 
  -2   7  13      292.55      290.55     10.44 o 
  -1   7  13      542.68      541.66     13.27 o 
   0   7  13      456.45      423.59      9.88 o 
   1   7  13      543.35      529.83      9.79 o 
   2   7  13      292.41      271.68      7.32 o 
   3   7  13       41.92       39.69      4.61 o 
   4   7  13      388.48      348.00      7.52 o 
   5   7  13      735.23      769.16     15.53 o 
   6   7  13      243.82      223.82     10.07 o 
   7   7  13        2.61       -5.02      5.02 o 
  -7   8  13       13.41        6.11      6.03 o 
  -6   8  13      249.67      240.97      8.98 o 
  -5   8  13       66.22       68.20      6.75 o 
  -4   8  13      567.72      576.32     12.02 o 
  -3   8  13       89.12       82.20      6.87 o 
  -2   8  13      141.28      154.42      8.31 o 
  -1   8  13      446.05      456.89     12.91 o 
   0   8  13      470.78      466.30     14.00 o 
   1   8  13      446.51      482.12     12.75 o 
   2   8  13      140.86      149.19     10.77 o 
   3   8  13       89.25       83.10      7.36 o 
   4   8  13      568.47      594.63     10.49 o 
   5   8  13       66.30       52.69      6.13 o 
   6   8  13      249.75      236.94      8.97 o 
   7   8  13       13.40       10.73      6.33 o 
   8   8  13        0.01       -4.11      5.97 o 
  -8   9  13       54.05       59.76      8.46 o 
  -7   9  13      285.47      289.15     12.03 o 
  -6   9  13       58.99       61.86      7.56 o 
  -5   9  13       71.38       72.32      6.92 o 
  -4   9  13      361.25      360.58     10.16 o 
  -3   9  13      218.79      216.33      7.90 o 
  -2   9  13      753.91      732.89     22.40 o 
  -1   9  13      164.43      176.50     10.97 o 
   0   9  13       11.75       17.46      7.47 o 
   1   9  13      164.35      188.98     10.42 o 
   2   9  13      754.39      801.99     31.76 o 
   3   9  13      218.31      211.64     13.11 o 
   4   9  13      361.58      344.39     15.20 o 
   5   9  13       71.26       69.87     11.96 o 
   6   9  13       59.15       59.26     11.63 o 
   7   9  13      285.21      286.48      8.95 o 
   8   9  13       54.12       57.28      6.97 o 
   9   9  13        5.57       -4.14      7.51 o 
  -9  10  13       51.86       45.56      8.54 o 
  -8  10  13       46.12       60.78     14.72 o 
  -7  10  13       12.86       19.60      9.73 o 
  -6  10  13      168.99      205.45      9.77 o 
  -5  10  13      144.63      188.23     12.98 o 
  -4  10  13       13.92        9.25      6.69 o 
  -3  10  13       62.75       69.52      7.25 o 
  -2  10  13      233.22      220.36     10.44 o 
  -1  10  13      127.57      136.45     15.30 o 
   0  10  13     1508.37     1478.00     47.03 o 
   1  10  13      127.27      118.39     12.13 o 
   2  10  13      233.48      226.36     14.05 o 
   3  10  13       62.93       57.32     10.52 o 
   4  10  13       13.99        8.99      9.22 o 
   5  10  13      144.85      177.59     13.40 o 
   6  10  13      169.16      189.26     12.40 o 
   7  10  13       12.86       11.82      8.87 o 
   8  10  13       46.22       55.51     11.58 o 
   9  10  13       51.88       40.25      8.28 o 
  10  10  13        2.88       -6.73      7.94 o 
  -9  11  13        7.68        2.41     11.34 o 
  -8  11  13       25.66       47.91     10.06 o 
  -7  11  13       36.08       36.83      9.38 o 
  -6  11  13        5.71        6.38      7.76 o 
  -5  11  13      109.10      132.22      9.99 o 
  -4  11  13       49.17       53.76     11.85 o 
  -3  11  13       74.87      100.09     12.60 o 
  -2  11  13       29.75       42.65     10.80 o 
  -1  11  13      497.85      500.85     30.40 o 
   0  11  13      162.90      172.77     13.90 o 
   1  11  13      498.07      482.84     23.74 o 
   2  11  13       29.71       31.92     10.71 o 
   3  11  13       74.96       68.62     13.21 o 
   4  11  13       48.90       36.38     11.26 o 
   5  11  13      109.20      131.36     13.21 o 
   6  11  13        5.72        6.38      8.77 o 
   7  11  13       36.09       29.96     10.83 o 
   8  11  13       25.62       47.36     13.82 o 
   9  11  13        7.68       29.54     11.57 o 
  -8  12  13       16.86       35.29     11.48 o 
  -7  12  13       10.51       10.56     13.22 o 
  -6  12  13        3.75       -5.42     12.21 o 
  -5  12  13       36.14       24.08     23.17 o 
  -4  12  13        5.11       21.93     11.20 o 
  -3  12  13       28.16       38.85     11.38 o 
  -2  12  13        3.15       -4.24     12.27 o 
  -1  12  13       35.71       10.82     10.57 o 
   0  12  13       10.85        9.97     10.59 o 
   1  12  13       35.83       27.09     10.97 o 
   2  12  13        3.14        3.55     10.19 o 
   3  12  13       28.06       25.63     11.32 o 
   4  12  13        5.11       13.27     11.32 o 
   5  12  13       36.04       32.08     11.76 o 
   6  12  13        3.75       -8.81      8.81 o 
   7  12  13       10.50       -3.68     15.53 o 
   8  12  13       16.81       22.56     13.96 o 
  -6  13  13       30.35       52.77     29.50 o 
  -5  13  13       47.84       67.05     15.99 o 
  -4  13  13       46.69       29.93     14.36 o 
  -3  13  13      102.58      152.75     16.31 o 
  -2  13  13       25.53       26.51     12.00 o 
  -1  13  13       39.68       33.54     11.98 o 
   0  13  13       34.79       38.68     12.13 o 
   1  13  13       39.77       46.22     12.03 o 
   2  13  13       25.57       12.64     10.17 o 
   3  13  13      102.59      146.56     13.17 o 
   4  13  13       46.59       49.87     13.41 o 
   5  13  13       47.81       59.18     12.87 o 
   6  13  13       30.35       30.43     12.04 o 
  -4  14  13       56.70       68.92     16.93 o 
  -3  14  13       31.12       34.45     15.36 o 
  -2  14  13       12.96       12.93     12.20 o 
  -1  14  13       19.74       -3.58     11.48 o 
   0  14  13        3.59       -4.14     15.24 o 
   1  14  13       19.68       24.12     14.22 o 
   2  14  13       12.98       20.06     11.23 o 
   3  14  13       31.13       58.80     12.05 o 
   4  14  13       56.67       62.83     13.99 o 
   0   1  14      286.51      292.70      9.66 o 
   1   1  14      609.06      650.03     13.92 o 
  -1   2  14       85.54       93.08      6.31 o 
   0   2  14      117.26      111.20      7.91 o 
   1   2  14       84.75       88.46      5.71 o 
   2   2  14      319.83      280.52     18.31 o 
  -2   3  14     1395.73     1359.87     18.20 o 
  -1   3  14      123.24      149.49      8.45 o 
   0   3  14      175.08      191.53     13.76 o 
   1   3  14      122.86      147.23      6.45 o 
   2   3  14     1398.08     1377.27     22.30 o 
   3   3  14       17.89       17.49      4.52 o 
  -3   4  14      425.64      450.98     16.74 o 
  -2   4  14      214.61      218.91     22.38 o 
  -1   4  14       90.12       78.33     11.88 o 
   0   4  14      577.06      596.77     12.81 o 
   1   4  14       90.15       89.57      6.52 o 
   2   4  14      214.13      215.74      8.27 o 
   3   4  14      425.12      456.18     11.19 o 
   4   4  14      537.75      507.79     20.86 o 
  -4   5  14      374.25      337.01     12.61 o 
  -3   5  14      104.53       88.05      9.02 o 
  -2   5  14     1282.90     1293.93     26.69 o 
  -1   5  14      194.47      194.20      9.25 o 
   0   5  14        3.07        1.73      4.18 o 
   1   5  14      194.66      194.53      6.23 o 
   2   5  14     1282.21     1306.14     17.42 o 
   3   5  14      104.05       94.35      6.48 o 
   4   5  14      374.92      359.97     10.72 o 
   5   5  14      327.59      361.46     13.10 o 
  -5   6  14      224.55      252.89     11.42 o 
  -4   6  14       63.89       53.78      7.36 o 
  -3   6  14      290.75      315.40     12.23 o 
  -2   6  14      110.75      140.02      9.90 o 
  -1   6  14      243.17      244.43     11.66 o 
   0   6  14        4.34       -1.59      4.48 o 
   1   6  14      242.77      254.41     15.88 o 
   2   6  14      110.55      135.80      6.11 o 
   3   6  14      291.32      304.25      9.03 o 
   4   6  14       63.99       59.12      5.46 o 
   5   6  14      224.65      256.45     15.17 o 
   6   6  14        4.64       -0.33      5.46 o 
  -6   7  14       24.81       26.51      6.97 o 
  -5   7  14     1151.59     1166.92     21.76 o 
  -4   7  14       78.75       74.26      8.17 o 
  -3   7  14      166.28      153.54      9.00 o 
  -2   7  14      543.62      534.59     19.05 o 
  -1   7  14      638.06      667.82     15.19 o 
   0   7  14        0.09        0.81      4.54 o 
   1   7  14      636.66      690.38     11.63 o 
   2   7  14      543.19      533.21      9.15 o 
   3   7  14      166.14      171.50      5.78 o 
   4   7  14       78.60       84.39      6.13 o 
   5   7  14     1151.73     1159.51     20.18 o 
   6   7  14       24.70       11.76      5.28 o 
   7   7  14       53.33       60.54      7.68 o 
  -7   8  14       48.27       49.95      9.82 o 
  -6   8  14      202.32      199.38     10.65 o 
  -5   8  14      187.18      205.92     10.48 o 
  -4   8  14      336.36      329.93     15.52 o 
  -3   8  14      195.95      197.06     11.46 o 
  -2   8  14      506.20      496.07     13.80 o 
  -1   8  14       43.11       41.26      6.36 o 
   0   8  14       32.49       34.11      5.50 o 
   1   8  14       43.33       50.59      4.30 o 
   2   8  14      505.22      501.91     12.80 o 
   3   8  14      195.80      173.98      6.59 o 
   4   8  14      336.20      344.52      9.50 o 
   5   8  14      187.48      197.49      9.66 o 
   6   8  14      202.22      190.13     10.12 o 
   7   8  14       48.19       30.43      7.09 o 
   8   8  14        4.38        3.52      6.95 o 
  -8   9  14        5.57       17.96      8.14 o 
  -7   9  14        1.27        0.94      7.86 o 
  -6   9  14        7.69       -6.06      6.06 o 
  -5   9  14       74.80       86.07      7.39 o 
  -4   9  14      491.73      511.90     13.22 o 
  -3   9  14      228.95      238.80      9.36 o 
  -2   9  14       49.06       65.80      9.10 o 
  -1   9  14      570.94      564.81     14.17 o 
   0   9  14      127.68      146.84     12.63 o 
   1   9  14      570.97      522.29     18.29 o 
   2   9  14       49.01       38.23      9.94 o 
   3   9  14      228.86      249.38     13.83 o 
   4   9  14      491.82      487.62     17.23 o 
   5   9  14       74.88       56.64     12.01 o 
   6   9  14        7.66        7.18      5.69 o 
   7   9  14        1.28       -0.18      5.58 o 
   8   9  14        5.59        3.69      6.58 o 
   9   9  14       98.90      108.77     10.25 o 
  -9  10  14       19.63       15.10      8.64 o 
  -8  10  14       50.41       56.76     10.01 o 
  -7  10  14       76.91       91.77     10.12 o 
  -6  10  14       44.13       55.50      7.22 o 
  -5  10  14       25.81       17.41      5.91 o 
  -4  10  14       66.09       78.49      7.87 o 
  -3  10  14        6.40       -6.09      9.52 o 
  -2  10  14      120.26      129.09     12.85 o 
  -1  10  14      308.28      294.87     16.13 o 
   0  10  14        1.38       12.45     10.57 o 
   1  10  14      308.41      311.33     15.93 o 
   2  10  14      120.46      131.39     12.37 o 
   3  10  14        6.49       -8.72      8.72 o 
   4  10  14       65.97       48.26     10.26 o 
   5  10  14       25.87       14.93     11.32 o 
   6  10  14       44.14       29.03      9.38 o 
   7  10  14       76.88       81.10     15.64 o 
   8  10  14       50.35       46.03     13.48 o 
   9  10  14       19.59       18.08     11.08 o 
  10  10  14        0.10       -7.47     10.35 o 
  -9  11  14        5.54       36.51      9.78 o 
  -8  11  14       14.39       24.92     10.34 o 
  -7  11  14        8.63       16.95      8.56 o 
  -6  11  14       15.10       32.20     10.06 o 
  -5  11  14       19.50       28.82     15.21 o 
  -4  11  14       24.80       16.32     10.93 o 
  -3  11  14       10.55       12.53     10.22 o 
  -2  11  14       95.24       91.70     12.60 o 
  -1  11  14      224.28      221.49     16.28 o 
   0  11  14       11.74       41.75     11.11 o 
   1  11  14      224.14      246.87     15.87 o 
   2  11  14       95.19       88.89     11.94 o 
   3  11  14       10.56        2.31      9.60 o 
   4  11  14       24.73       32.35     11.11 o 
   5  11  14       19.49       23.09     10.99 o 
   6  11  14       15.05       21.63      9.72 o 
   7  11  14        8.63       15.54     13.41 o 
   8  11  14       14.37       21.82     13.94 o 
   9  11  14        5.54        2.63     14.99 o 
  -7  12  14       16.65       -7.03     12.64 o 
  -6  12  14        0.83       20.15     14.04 o 
  -5  12  14       25.47       42.16     14.38 o 
  -4  12  14       12.14       16.85     16.87 o 
  -3  12  14       86.71       72.29     13.14 o 
  -2  12  14       64.50       73.81     12.75 o 
  -1  12  14       28.66       33.36     11.80 o 
   0  12  14       46.24       41.80     11.27 o 
   1  12  14       28.75       24.23     10.82 o 
   2  12  14       64.57       56.10     11.81 o 
   3  12  14       86.99       75.68     16.39 o 
   4  12  14       12.16       23.27     11.56 o 
   5  12  14       25.41       17.71     10.95 o 
   6  12  14        0.82       -5.79      9.45 o 
   7  12  14       16.62        2.64     23.70 o 
  -6  13  14       27.54       51.89     18.10 o 
  -5  13  14       10.75       -8.25     15.08 o 
  -4  13  14        3.66        6.92     14.04 o 
  -3  13  14       67.10       65.61     13.22 o 
  -2  13  14        1.87       -2.51     11.40 o 
  -1  13  14        1.85       -3.24     14.03 o 
   0  13  14        0.86       13.19     11.11 o 
   1  13  14        1.86        6.63     11.20 o 
   2  13  14        1.87       14.93     16.95 o 
   3  13  14       67.14       96.71     17.14 o 
   4  13  14        3.63        3.77     11.72 o 
   5  13  14       10.77        6.70     11.69 o 
   6  13  14       27.58       31.53     15.12 o 
  -3  14  14        4.16       11.43     14.59 o 
  -2  14  14        3.14       15.62     12.49 o 
  -1  14  14       30.46       35.26     13.37 o 
   0  14  14        2.58       18.40     12.83 o 
   1  14  14       30.34       36.04     12.54 o 
   2  14  14        3.16       -5.19     10.73 o 
   3  14  14        4.14        8.51     11.09 o 
   0   1  15        6.44        7.68      5.26 o 
   1   1  15      669.34      641.53     19.97 o 
  -1   2  15      558.71      566.05     13.60 o 
   0   2  15       16.63       16.58      4.68 o 
   1   2  15      558.39      578.65     12.44 o 
   2   2  15       84.49       93.20      7.35 o 
  -2   3  15      208.94      199.77      7.71 o 
  -1   3  15      815.82      901.73     19.24 o 
   0   3  15      398.07      441.99     21.15 o 
   1   3  15      816.28      906.20     19.56 o 
   2   3  15      207.90      181.14      7.68 o 
   3   3  15      225.87      228.30      8.20 o 
  -3   4  15      348.55      366.32     15.90 o 
  -2   4  15      652.65      690.50     32.29 o 
  -1   4  15       45.82       36.29     11.29 o 
   0   4  15      249.41      227.82     10.65 o 
   1   4  15       45.78       37.47      4.28 o 
   2   4  15      654.00      691.81     15.88 o 
   3   4  15      347.53      369.39     10.24 o 
   4   4  15      281.23      307.87      9.13 o 
  -4   5  15      649.23      423.29     94.81 o 
  -3   5  15       54.50       40.50      7.77 o 
  -2   5  15      248.03      266.84     23.50 o 
  -1   5  15      781.47      745.94     29.87 o 
   0   5  15       83.29       95.34      6.65 o 
   1   5  15      782.88      779.22     12.29 o 
   2   5  15      248.31      243.21      7.80 o 
   3   5  15       54.58       55.94      7.28 o 
   4   5  15      648.94      610.53     15.46 o 
   5   5  15      418.16      415.87     14.23 o 
  -5   6  15        0.03       -5.20      5.20 o 
  -4   6  15       30.09       36.89      7.26 o 
  -3   6  15      330.68      302.46     12.41 o 
  -2   6  15      583.67      565.75     17.70 o 
  -1   6  15      153.65      134.41      9.97 o 
   0   6  15       20.03       16.59      5.21 o 
   1   6  15      153.45      156.71      8.02 o 
   2   6  15      583.48      586.61     11.33 o 
   3   6  15      332.05      300.82     11.71 o 
   4   6  15       30.16       27.92      5.14 o 
   5   6  15        0.03       -2.34      5.56 o 
   6   6  15      639.99      606.81     14.31 o 
  -6   7  15       28.63       25.01      6.39 o 
  -5   7  15      108.21      114.04      9.81 o 
  -4   7  15      583.17      558.55     16.73 o 
  -3   7  15      207.43      211.20     11.33 o 
  -2   7  15       32.07       19.30      7.00 o 
  -1   7  15      131.24      128.27     10.82 o 
   0   7  15     1246.09     1178.72     25.36 o 
   1   7  15      131.51      120.83      8.99 o 
   2   7  15       31.75       30.24      9.73 o 
   3   7  15      207.06      195.57      9.65 o 
   4   7  15      582.88      565.69     12.31 o 
   5   7  15      108.43      101.90      7.88 o 
   6   7  15       28.72        8.29      8.27 o 
   7   7  15        3.03       -1.76      7.26 o 
  -7   8  15        2.77       -2.12      8.57 o 
  -6   8  15       43.80       31.19      8.28 o 
  -5   8  15      330.71      339.17     12.55 o 
  -4   8  15       50.87       41.78      7.85 o 
  -3   8  15      374.41      352.78     12.92 o 
  -2   8  15      475.74      458.94     13.80 o 
  -1   8  15      114.59      129.99      8.66 o 
   0   8  15      613.50      531.95     13.89 o 
   1   8  15      114.87      107.66      5.81 o 
   2   8  15      475.99      460.40     10.01 o 
   3   8  15      374.53      357.95     10.35 o 
   4   8  15       50.92       56.01      6.90 o 
   5   8  15      330.83      340.01     13.44 o 
   6   8  15       43.71       39.71      7.51 o 
   7   8  15        2.77        0.85      7.36 o 
   8   8  15       46.19       60.68     10.07 o 
  -8   9  15       57.04       82.14     10.75 o 
  -7   9  15       96.30       98.97     12.71 o 
  -6   9  15       21.55       14.48      7.54 o 
  -5   9  15      346.48      387.93     12.62 o 
  -4   9  15       43.53       47.22      7.15 o 
  -3   9  15      110.76      114.23      7.86 o 
  -2   9  15      151.31      177.69      8.20 o 
  -1   9  15      472.40      490.74     17.85 o 
   0   9  15      168.37      209.82     20.91 o 
   1   9  15      472.11      481.29     19.94 o 
   2   9  15      151.09      177.24     12.96 o 
   3   9  15      110.84      101.73     11.16 o 
   4   9  15       43.20       35.00      9.91 o 
   5   9  15      346.41      386.74     19.32 o 
   6   9  15       21.51        6.18      5.43 o 
   7   9  15       96.38      102.45      8.07 o 
   8   9  15       56.91       83.74     10.94 o 
   9   9  15        0.09       15.62      9.19 o 
  -9  10  15       42.37       82.35     17.92 o 
  -8  10  15       12.60       17.61     10.98 o 
  -7  10  15        8.33       21.44     10.80 o 
  -6  10  15       49.75       47.83      9.08 o 
  -5  10  15        5.00        9.59      7.26 o 
  -4  10  15      141.22      147.03     10.67 o 
  -3  10  15       24.78       28.92      8.04 o 
  -2  10  15      139.81      118.93     12.77 o 
  -1  10  15      212.26      193.33     14.72 o 
   0  10  15      493.39      512.88     20.06 o 
   1  10  15      212.07      196.58     17.85 o 
   2  10  15      139.68      154.69     19.15 o 
   3  10  15       24.86       44.53     14.56 o 
   4  10  15      141.68      139.54     12.28 o 
   5  10  15        5.00      -10.48     11.15 o 
   6  10  15       49.72       54.76     10.44 o 
   7  10  15        8.31       19.81     11.10 o 
   8  10  15       12.60       23.53     13.80 o 
   9  10  15       42.48       52.20      7.04 o 
  -8  11  15       28.29       45.79     11.88 o 
  -7  11  15       16.01       32.02     10.81 o 
  -6  11  15       13.67        7.09      9.56 o 
  -5  11  15       14.79       22.21     12.86 o 
  -4  11  15       20.47       34.80     11.58 o 
  -3  11  15      122.51      143.05     14.14 o 
  -2  11  15      188.96      207.75     15.20 o 
  -1  11  15       97.27      101.85     13.15 o 
   0  11  15       35.99       27.82     10.98 o 
   1  11  15       97.29       99.76     12.33 o 
   2  11  15      188.74      195.87     19.60 o 
   3  11  15      122.54      112.00     12.57 o 
   4  11  15       20.41       24.88     10.34 o 
   5  11  15       14.83       11.67     10.88 o 
   6  11  15       13.67        9.04      9.58 o 
   7  11  15       15.99       19.60     14.49 o 
   8  11  15       28.21       32.54     14.68 o 
  -7  12  15        2.67       -6.69     12.58 o 
  -6  12  15        6.26       14.57     13.74 o 
  -5  12  15       26.05       62.70     15.02 o 
  -4  12  15       23.48       58.91     15.17 o 
  -3  12  15       45.16       57.51     12.66 o 
  -2  12  15       40.96       47.32     12.41 o 
  -1  12  15       60.57       72.00     12.69 o 
   0  12  15        1.09       13.77     10.84 o 
   1  12  15       60.73       60.14     12.68 o 
   2  12  15       41.00       36.80     11.43 o 
   3  12  15       45.06       41.99     11.81 o 
   4  12  15       23.41       18.24     11.50 o 
   5  12  15       26.09       54.09     12.67 o 
   6  12  15        6.25       -5.59      9.82 o 
   7  12  15        2.66       24.47     14.45 o 
  -5  13  15       17.63       16.78     24.25 o 
  -4  13  15       13.96       13.34     14.24 o 
  -3  13  15        5.75       13.81     15.73 o 
  -2  13  15        4.92        0.53     11.29 o 
  -1  13  15       48.03       65.49     13.22 o 
   0  13  15        0.92        0.20     10.99 o 
   1  13  15       47.92       72.64     14.12 o 
   2  13  15        4.90       17.00     11.12 o 
   3  13  15        5.74        6.18     10.72 o 
   4  13  15       13.95       27.11     12.97 o 
   5  13  15       17.54       27.21     12.65 o 
  -1  14  15       12.29       19.87     20.38 o 
   0  14  15        0.31        2.04     12.21 o 
   1  14  15       12.24       29.72     12.89 o 
   0   0  16      312.92      373.01     25.65 o 
   0   1  16      205.95      141.41     14.67 o 
   1   1  16      140.61      167.71     10.63 o 
  -1   2  16      192.50      207.16      8.89 o 
   0   2  16        0.00       -2.47      4.34 o 
   1   2  16      192.86      190.08      7.91 o 
   2   2  16      488.94      476.16     13.09 o 
  -2   3  16      580.28      582.71     13.04 o 
  -1   3  16      234.02      236.16     10.78 o 
   0   3  16      582.68      549.94     18.34 o 
   1   3  16      233.37      245.38      9.78 o 
   2   3  16      579.52      577.39     22.48 o 
   3   3  16      241.72      279.29      9.00 o 
  -3   4  16      365.69      340.66     26.92 o 
  -2   4  16       11.27        8.01      8.43 o 
  -1   4  16        3.99       -1.00      4.82 o 
   0   4  16      569.45      552.96     11.86 o 
   1   4  16        3.85        4.18      3.74 o 
   2   4  16       11.28        5.26      4.54 o 
   3   4  16      365.02      364.93     11.53 o 
   4   4  16      442.97      421.51     11.46 o 
  -4   5  16       81.22       51.54     19.28 o 
  -3   5  16      459.50      440.72     17.17 o 
  -2   5  16      399.19      367.91     15.35 o 
  -1   5  16      476.51      483.09     24.33 o 
   0   5  16       68.73       57.80      6.87 o 
   1   5  16      477.34      483.64     13.46 o 
   2   5  16      399.48      371.23     11.24 o 
   3   5  16      458.47      441.59     11.97 o 
   4   5  16       81.04       83.52      7.58 o 
   5   5  16      313.02      283.52     12.75 o 
  -5   6  16       61.09       61.57      7.21 o 
  -4   6  16       64.91       69.88      8.52 o 
  -3   6  16      355.02      339.73     15.57 o 
  -2   6  16      223.75      225.46     16.17 o 
  -1   6  16      129.67      130.27     11.23 o 
   0   6  16      258.85      231.59     10.96 o 
   1   6  16      129.39      142.16      8.18 o 
   2   6  16      223.28      233.86      7.78 o 
   3   6  16      355.13      339.67     16.61 o 
   4   6  16       65.12       57.54      7.41 o 
   5   6  16       60.97       53.82      7.11 o 
   6   6  16        1.61        4.54      5.77 o 
  -6   7  16       54.30       54.37     14.42 o 
  -5   7  16       13.59       16.37      7.63 o 
  -4   7  16      188.46      184.45     11.09 o 
  -3   7  16       74.32       65.68     13.40 o 
  -2   7  16      164.73      154.90     11.77 o 
  -1   7  16      135.53      129.26     10.77 o 
   0   7  16     1384.15     1319.52     27.89 o 
   1   7  16      135.49      143.24      8.33 o 
   2   7  16      164.72      155.71      8.71 o 
   3   7  16       74.36       79.96      9.03 o 
   4   7  16      188.14      190.67      8.87 o 
   5   7  16       13.64       -3.94      7.41 o 
   6   7  16       54.39       49.06     14.88 o 
   7   7  16       36.54       40.55      8.56 o 
  -7   8  16       26.31       35.01     10.56 o 
  -6   8  16       50.04       54.68     11.38 o 
  -5   8  16       12.33        3.27      7.56 o 
  -4   8  16      289.22      264.19     13.18 o 
  -3   8  16       90.17       97.13     13.27 o 
  -2   8  16        4.67        2.56      7.22 o 
  -1   8  16      484.25      469.62     15.27 o 
   0   8  16      621.26      665.51     17.39 o 
   1   8  16      484.68      491.22     15.08 o 
   2   8  16        4.70       -5.91      5.91 o 
   3   8  16       90.18       99.72      7.88 o 
   4   8  16      289.57      291.58     11.20 o 
   5   8  16       12.45        6.24      7.42 o 
   6   8  16       50.08       58.57     10.24 o 
   7   8  16       26.22       10.45      9.35 o 
   8   8  16       19.58       25.75     10.72 o 
  -8   9  16        4.72       21.81     12.18 o 
  -7   9  16       33.16       30.30     11.13 o 
  -6   9  16       12.58       10.96     11.03 o 
  -5   9  16       17.49       12.38      7.73 o 
  -4   9  16       18.97       13.57      6.64 o 
  -3   9  16       48.95       67.54      7.19 o 
  -2   9  16       43.83       49.02      6.52 o 
  -1   9  16     1077.18     1079.38     17.11 o 
   0   9  16      108.34      120.07     12.78 o 
   1   9  16     1077.05     1062.17     25.82 o 
   2   9  16       43.81       34.87     10.17 o 
   3   9  16       48.95       50.28     13.92 o 
   4   9  16       18.98       14.08     11.55 o 
   5   9  16       17.45       14.78      5.26 o 
   6   9  16       12.53       15.60      6.30 o 
   7   9  16       33.28       22.45      6.51 o 
   8   9  16        4.78        8.23      8.56 o 
   9   9  16       20.43       23.44      9.76 o 
  -9  10  16        4.94       -1.71     11.04 o 
  -8  10  16       69.42       73.16     12.62 o 
  -7  10  16       72.27       68.04     12.52 o 
  -6  10  16       29.55       27.21     10.76 o 
  -5  10  16       19.95       26.32      7.38 o 
  -4  10  16       10.72       13.63      9.91 o 
  -3  10  16       69.89       48.30     11.40 o 
  -2  10  16       54.81       64.33     18.10 o 
  -1  10  16        3.47       -4.19     10.53 o 
   0  10  16       18.18        1.08     11.32 o 
   1  10  16        3.48       -4.46      9.74 o 
   2  10  16       54.78       43.14     10.87 o 
   3  10  16       69.92       44.95     10.57 o 
   4  10  16       10.62       -4.95      9.63 o 
   5  10  16       19.89       17.75     15.05 o 
   6  10  16       29.68       12.05     13.44 o 
   7  10  16       72.32       62.19     14.89 o 
   8  10  16       69.30       77.23     19.75 o 
   9  10  16        4.94       24.41      8.56 o 
  -8  11  16       22.31       48.39     12.66 o 
  -7  11  16        1.17        1.89     12.41 o 
  -6  11  16        1.79        0.34     12.71 o 
  -5  11  16       31.67       40.55     19.89 o 
  -4  11  16      128.75      155.59     16.96 o 
  -3  11  16      200.61      234.11     16.13 o 
  -2  11  16       27.59       33.16     11.50 o 
  -1  11  16       82.57       96.62     12.74 o 
   0  11  16       13.65       -5.26      9.94 o 
   1  11  16       82.62       65.08     11.78 o 
   2  11  16       27.52       20.32     10.85 o 
   3  11  16      200.82      199.24     23.49 o 
   4  11  16      128.80      164.24     13.98 o 
   5  11  16       31.58       28.56     12.71 o 
   6  11  16        1.78        5.50     12.52 o 
   7  11  16        1.17      -11.80     13.09 o 
   8  11  16       22.26       27.51     24.67 o 
  -6  12  16       31.13       36.28     14.73 o 
  -5  12  16       14.82       20.04     14.13 o 
  -4  12  16       70.05       71.12     16.85 o 
  -3  12  16       61.01       65.33     15.30 o 
  -2  12  16       55.00       47.93     13.68 o 
  -1  12  16       33.10       33.44     12.07 o 
   0  12  16       13.96       21.04     11.07 o 
   1  12  16       33.09       38.59     11.48 o 
   2  12  16       54.88       47.94     11.92 o 
   3  12  16       60.81       35.06     11.66 o 
   4  12  16       70.08       55.22     14.34 o 
   5  12  16       14.81       11.37     12.19 o 
   6  12  16       31.05       49.76     15.51 o 
  -4  13  16       12.54       22.48     15.05 o 
  -3  13  16        5.32        1.94     16.01 o 
  -2  13  16        4.57       30.88     13.01 o 
  -1  13  16        1.68       13.78     12.07 o 
   0  13  16       16.18       17.64     13.46 o 
   1  13  16        1.69        1.79     11.33 o 
   2  13  16        4.51       13.59     11.63 o 
   3  13  16        5.32       16.83     11.59 o 
   4  13  16       12.52       -6.40     12.05 o 
   0   1  17      145.67      163.49      9.61 o 
   1   1  17      475.76      523.50     13.67 o 
  -1   2  17      442.74      497.94     14.95 o 
   0   2  17      162.82      166.33      9.80 o 
   1   2  17      442.59      472.40     15.54 o 
   2   2  17        3.60        4.30      6.37 o 
  -2   3  17       89.11       87.99      6.67 o 
  -1   3  17       18.24       14.05      5.67 o 
   0   3  17       18.90       13.50      5.88 o 
   1   3  17       18.13       13.73      6.38 o 
   2   3  17       89.26       82.09      6.39 o 
   3   3  17       19.60       23.90      5.06 o 
  -3   4  17      106.48       96.80     15.02 o 
  -2   4  17       33.77       26.37      7.29 o 
  -1   4  17      889.76      894.82     41.60 o 
   0   4  17       30.80       36.41      5.04 o 
   1   4  17      890.21      864.08     16.23 o 
   2   4  17       33.53       26.13      8.29 o 
   3   4  17      106.66      104.53     11.11 o 
   4   4  17        1.35        6.56      3.77 o 
  -4   5  17      269.69      241.35     18.85 o 
  -3   5  17      430.65      423.60     30.32 o 
  -2   5  17       54.65       53.72      8.92 o 
  -1   5  17      146.98      127.44     10.32 o 
   0   5  17      158.42      168.78      9.79 o 
   1   5  17      147.28      140.60      6.38 o 
   2   5  17       54.55       41.36      6.37 o 
   3   5  17      430.25      433.33     12.28 o 
   4   5  17      270.06      277.95      9.82 o 
   5   5  17        4.56       -3.14      5.25 o 
  -5   6  17        9.38        4.27      6.10 o 
  -4   6  17      408.05      419.52     15.39 o 
  -3   6  17      820.56      827.92     23.29 o 
  -2   6  17       58.12       41.86     11.37 o 
  -1   6  17      358.93      355.21     15.59 o 
   0   6  17      175.69      168.61     11.70 o 
   1   6  17      359.09      340.09     11.62 o 
   2   6  17       57.87       48.75      6.75 o 
   3   6  17      820.22      840.83     17.19 o 
   4   6  17      408.13      399.74     11.06 o 
   5   6  17        9.36       13.62      7.25 o 
   6   6  17      851.33      836.35     21.25 o 
  -6   7  17       33.78       27.78     12.02 o 
  -5   7  17      132.64      133.81     10.91 o 
  -4   7  17      157.24      138.28     14.11 o 
  -3   7  17      726.77      736.94     19.64 o 
  -2   7  17      242.74      245.72     13.20 o 
  -1   7  17       40.51       51.27      8.92 o 
   0   7  17      334.73      330.05     15.22 o 
   1   7  17       40.62       45.78      7.01 o 
   2   7  17      242.48      241.76     11.81 o 
   3   7  17      725.91      756.29     26.96 o 
   4   7  17      157.08      149.79      9.96 o 
   5   7  17      132.48      133.16     16.55 o 
   6   7  17       33.63       32.16      8.03 o 
   7   7  17      139.04      140.58     13.64 o 
  -7   8  17       39.50       33.91      9.67 o 
  -6   8  17        6.71        7.51     12.62 o 
  -5   8  17       59.55       27.18     21.47 o 
  -4   8  17      109.70      102.92     10.23 o 
  -3   8  17      318.69      299.41     13.72 o 
  -2   8  17      342.84      329.41     14.19 o 
  -1   8  17       81.75       73.78     11.67 o 
   0   8  17        2.57       -7.97     12.53 o 
   1   8  17       81.54       69.94      9.80 o 
   2   8  17      342.79      302.17     11.77 o 
   3   8  17      318.94      292.18     13.17 o 
   4   8  17      109.51       97.82      8.38 o 
   5   8  17       59.61       54.56      8.79 o 
   6   8  17        6.72        1.26      7.69 o 
   7   8  17       39.65       42.54     11.01 o 
   8   8  17        0.00       -2.61      8.76 o 
  -8   9  17       12.52       24.97     11.20 o 
  -7   9  17       84.93      121.93     13.78 o 
  -6   9  17      147.35      149.63     14.42 o 
  -5   9  17       61.55       48.51     12.06 o 
  -4   9  17        7.51       11.58      7.00 o 
  -3   9  17       24.59       21.95      7.06 o 
  -2   9  17      260.10      259.04     10.67 o 
  -1   9  17       47.80       48.73     13.36 o 
   0   9  17      786.88      851.46     27.28 o 
   1   9  17       47.94       39.08      7.05 o 
   2   9  17      260.33      268.41     27.02 o 
   3   9  17       24.51       16.26      7.83 o 
   4   9  17        7.51       -1.86      4.71 o 
   5   9  17       61.51       48.36      7.06 o 
   6   9  17      147.41      147.42      9.80 o 
   7   9  17       84.87      102.11      8.54 o 
   8   9  17       12.53        6.59      9.30 o 
   9   9  17      112.76      157.15     12.96 o 
  -8  10  17        0.63        9.62     11.41 o 
  -7  10  17        2.97       30.79     11.56 o 
  -6  10  17       67.15       76.79     14.95 o 
  -5  10  17       53.81       79.80      9.06 o 
  -4  10  17      166.50      158.38     11.66 o 
  -3  10  17       52.33       59.52     11.82 o 
  -2  10  17       54.81       64.23     12.32 o 
  -1  10  17      187.52      183.48     14.71 o 
   0  10  17      303.82      276.80     16.01 o 
   1  10  17      187.44      185.14     14.42 o 
   2  10  17       54.95       63.42     11.70 o 
   3  10  17       52.41       48.19     12.51 o 
   4  10  17      166.29      177.73     15.74 o 
   5  10  17       53.84       54.86     17.38 o 
   6  10  17       67.03       80.51     18.39 o 
   7  10  17        2.97       15.87     13.18 o 
   8  10  17        0.64        1.48      7.05 o 
  -7  11  17       53.23       60.46     30.07 o 
  -6  11  17        6.34        4.80     14.75 o 
  -5  11  17       55.11       72.46     15.11 o 
  -4  11  17       42.96       30.93     14.11 o 
  -3  11  17       42.65       41.64     11.87 o 
  -2  11  17       10.27        5.55     11.03 o 
  -1  11  17       25.29       11.08     10.86 o 
   0  11  17        6.80       -9.88      9.88 o 
   1  11  17       25.32       20.27     11.36 o 
   2  11  17       10.30       11.46     10.80 o 
   3  11  17       42.73       46.92     11.65 o 
   4  11  17       42.98       60.18     11.73 o 
   5  11  17       55.21       30.82     20.84 o 
   6  11  17        6.35       -6.05     11.89 o 
   7  11  17       53.11       59.26     16.08 o 
  -5  12  17       41.58       58.67     15.73 o 
  -4  12  17        2.45       19.78     13.38 o 
  -3  12  17       88.13       88.81     15.86 o 
  -2  12  17       13.81        2.26     11.21 o 
  -1  12  17       14.41       16.04     11.84 o 
   0  12  17       15.32        7.69     11.41 o 
   1  12  17       14.49       20.15     11.16 o 
   2  12  17       13.80       26.07     10.80 o 
   3  12  17       88.22       91.15     13.26 o 
   4  12  17        2.47       -4.30     13.16 o 
   5  12  17       41.55       39.71     13.01 o 
  -3  13  17       16.27       13.82     14.53 o 
  -2  13  17        5.77        9.84     14.24 o 
  -1  13  17       12.30        1.76     11.47 o 
   0  13  17        0.57       10.75     12.00 o 
   1  13  17       12.28        4.68     11.23 o 
   2  13  17        5.73       -8.20     12.05 o 
   3  13  17       16.30       18.59     13.40 o 
   0   1  18       32.42       24.83      6.42 o 
   1   1  18      447.65      443.45     14.45 o 
  -1   2  18       95.49       87.81      8.39 o 
   0   2  18       81.37       96.38      8.45 o 
   1   2  18       95.42       91.80      7.51 o 
   2   2  18      876.19      870.43     23.54 o 
  -2   3  18      134.42      140.49      7.84 o 
  -1   3  18      622.64      652.47     20.58 o 
   0   3  18       14.39       19.86      6.64 o 
   1   3  18      622.13      641.70     16.67 o 
   2   3  18      134.58      139.18      8.68 o 
   3   3  18       99.35       82.79      6.73 o 
  -3   4  18      179.22      157.74     11.94 o 
  -2   4  18      297.31      276.11     14.64 o 
  -1   4  18      504.67      563.75     25.62 o 
   0   4  18       29.54       27.58      6.13 o 
   1   4  18      504.35      521.49     14.00 o 
   2   4  18      296.69      276.91     12.38 o 
   3   4  18      179.23      166.79      9.51 o 
   4   4  18      119.52      125.90      7.90 o 
  -4   5  18       54.97       54.98     18.10 o 
  -3   5  18      745.03      785.16     29.93 o 
  -2   5  18      217.93      220.38     12.29 o 
  -1   5  18       70.64       76.19      9.93 o 
   0   5  18        0.28       -6.07      6.07 o 
   1   5  18       70.36       66.08      5.49 o 
   2   5  18      218.73      219.17      9.87 o 
   3   5  18      746.35      747.74     16.30 o 
   4   5  18       54.92       60.16      6.69 o 
   5   5  18      466.88      476.97     20.30 o 
  -5   6  18       27.08       37.15     10.37 o 
  -4   6  18      158.75      163.55     12.88 o 
  -3   6  18      148.00      143.02     12.19 o 
  -2   6  18      437.06      458.30     20.66 o 
  -1   6  18      301.38      310.90     15.37 o 
   0   6  18       77.56       94.17     10.43 o 
   1   6  18      300.98      305.82     11.81 o 
   2   6  18      438.17      450.34     13.87 o 
   3   6  18      147.96      140.31     14.71 o 
   4   6  18      158.84      149.15     10.47 o 
   5   6  18       27.11       46.82      9.76 o 
   6   6  18       11.92       23.86     14.06 o 
  -6   7  18       65.01       70.95     14.75 o 
  -5   7  18      102.05       90.40     25.27 o 
  -4   7  18      126.81      121.95     10.82 o 
  -3   7  18      226.79      245.27     13.05 o 
  -2   7  18      139.32      115.77     12.05 o 
  -1   7  18      473.00      468.93     17.99 o 
   0   7  18       16.77       22.71     12.80 o 
   1   7  18      472.78      468.17     17.79 o 
   2   7  18      139.16      118.53     11.56 o 
   3   7  18      226.93      215.36     13.00 o 
   4   7  18      126.79      110.09      8.85 o 
   5   7  18      102.25       82.99     10.53 o 
   6   7  18       64.79       66.23     13.04 o 
   7   7  18       30.49       24.14     10.90 o 
  -7   8  18       22.57       12.96     11.13 o 
  -6   8  18       41.85       25.97     16.49 o 
  -5   8  18       63.30       52.30     23.11 o 
  -4   8  18       55.10       60.77      9.42 o 
  -3   8  18       30.14       34.92      8.61 o 
  -2   8  18      176.62      208.51     12.23 o 
  -1   8  18       76.97       87.75     10.18 o 
   0   8  18      675.87      668.70     20.67 o 
   1   8  18       77.09       79.95     10.44 o 
   2   8  18      176.50      190.19     10.16 o 
   3   8  18       30.20       24.64      7.14 o 
   4   8  18       55.30       57.41      7.91 o 
   5   8  18       63.25       54.27      9.34 o 
   6   8  18       41.86       40.30     12.50 o 
   7   8  18       22.55       32.57     11.99 o 
   8   8  18       32.43       27.58      9.88 o 
  -8   9  18        3.56       -0.24     10.94 o 
  -7   9  18       14.31       18.46     11.72 o 
  -6   9  18        0.87        7.18     10.80 o 
  -5   9  18       30.39       12.82     10.72 o 
  -4   9  18       45.18       56.87      8.94 o 
  -3   9  18      210.05      210.27     11.95 o 
  -2   9  18       63.00       94.40     10.21 o 
  -1   9  18      256.95      258.55     12.80 o 
   0   9  18        1.89       -3.66      7.27 o 
   1   9  18      257.61      262.92     13.36 o 
   2   9  18       63.01       63.16      7.35 o 
   3   9  18      210.15      215.82     21.80 o 
   4   9  18       45.04       39.78      6.48 o 
   5   9  18       30.51       23.85      7.17 o 
   6   9  18        0.86        1.47      7.21 o 
   7   9  18       14.32       40.78     10.53 o 
   8   9  18        3.57       -5.68     12.05 o 
   9   9  18        0.84        4.23      9.75 o 
  -8  10  18       10.77       10.45     10.98 o 
  -7  10  18        8.60       -2.81     18.62 o 
  -6  10  18       27.84       30.58     11.48 o 
  -5  10  18        0.51      -13.73     13.73 o 
  -4  10  18       15.35        8.39      8.47 o 
  -3  10  18       88.13      100.65      9.40 o 
  -2  10  18       34.86       43.84     12.96 o 
  -1  10  18       27.84       29.69     13.25 o 
   0  10  18        6.24      -10.17     15.73 o 
   1  10  18       27.73       20.22     12.73 o 
   2  10  18       34.93       17.05     14.77 o 
   3  10  18       87.95       88.69     13.79 o 
   4  10  18       15.44        2.46     11.01 o 
   5  10  18        0.49       -9.40     32.34 o 
   6  10  18       27.88       43.10     17.40 o 
   7  10  18        8.66        1.72     13.79 o 
   8  10  18       10.74       24.16     10.85 o 
  -6  11  18        4.80        1.50     18.31 o 
  -5  11  18       10.20        9.87     15.57 o 
  -4  11  18       67.21       80.79     17.91 o 
  -3  11  18       21.11       44.62     16.49 o 
  -2  11  18       13.36       13.18     11.20 o 
  -1  11  18        1.96       -1.63     10.87 o 
   0  11  18        0.00       -7.76     10.29 o 
   1  11  18        1.98       -9.63     10.67 o 
   2  11  18       13.39        8.66     17.64 o 
   3  11  18       21.11        7.49     12.06 o 
   4  11  18       67.31       68.92     16.47 o 
   5  11  18       10.19       -1.76     33.34 o 
   6  11  18        4.77        1.59     13.89 o 
  -5  12  18        9.65       -8.13     15.28 o 
  -4  12  18       24.48       50.35     14.82 o 
  -3  12  18       28.31       42.21     15.41 o 
  -2  12  18        1.35        3.30     11.49 o 
  -1  12  18       22.93       38.66     12.61 o 
   0  12  18       64.06       76.56     13.63 o 
   1  12  18       22.97       41.87     12.40 o 
   2  12  18        1.33        5.19     10.85 o 
   3  12  18       28.25       14.13     11.45 o 
   4  12  18       24.40       30.36     25.40 o 
   5  12  18        9.68       13.84     29.07 o 
   0  13  18        2.37       18.38     13.78 o 
   0   1  19     1417.60     1366.40     26.71 o 
   1   1  19       15.75       14.18      6.03 o 
  -1   2  19      162.61      144.35     11.86 o 
   0   2  19      130.23      129.13      9.70 o 
   1   2  19      163.21      146.98     17.43 o 
   2   2  19     1002.95     1041.01     26.62 o 
  -2   3  19      367.90      360.64     12.18 o 
  -1   3  19      692.14      693.34     22.68 o 
   0   3  19       43.39       34.61      8.82 o 
   1   3  19      691.44      722.55     19.81 o 
   2   3  19      367.86      365.28     11.69 o 
   3   3  19       60.80       57.87      7.04 o 
  -3   4  19      196.64      198.19     13.58 o 
  -2   4  19       28.57       33.84      9.13 o 
  -1   4  19       44.88       58.33     10.61 o 
   0   4  19      625.90      628.19     13.44 o 
   1   4  19       44.64       53.70      7.27 o 
   2   4  19       28.50       25.72      6.41 o 
   3   4  19      196.15      196.87     10.56 o 
   4   4  19      439.43      386.26     15.78 o 
  -4   5  19       27.35       21.95     19.15 o 
  -3   5  19      272.40      299.96     30.77 o 
  -2   5  19      312.13      288.86     18.35 o 
  -1   5  19      164.20      141.15     10.59 o 
   0   5  19       50.81       73.53     10.01 o 
   1   5  19      164.32      140.95      9.17 o 
   2   5  19      311.60      282.76     11.45 o 
   3   5  19      272.40      254.28     11.76 o 
   4   5  19       27.13       38.69     10.33 o 
   5   5  19       27.25       26.15     13.01 o 
  -5   6  19      202.07      259.22     19.91 o 
  -4   6  19      314.46      313.79     21.74 o 
  -3   6  19      532.95      527.32     30.99 o 
  -2   6  19      543.28      531.78     19.86 o 
  -1   6  19     1179.42     1175.65     28.51 o 
   0   6  19      682.74      604.93     20.24 o 
   1   6  19     1179.17     1150.21     27.50 o 
   2   6  19      543.71      522.38     24.85 o 
   3   6  19      532.40      513.06     25.09 o 
   4   6  19      314.28      287.55     25.59 o 
   5   6  19      202.24      235.78     18.90 o 
   6   6  19       95.02       75.01     12.35 o 
  -6   7  19       45.69       57.64     14.53 o 
  -5   7  19      305.09      291.82     24.46 o 
  -4   7  19       23.50       12.41     10.61 o 
  -3   7  19      211.50      215.18     15.73 o 
  -2   7  19      264.44      259.54     18.69 o 
  -1   7  19      847.22      839.54     32.96 o 
   0   7  19     1343.60     1297.33     29.82 o 
   1   7  19      847.38      821.00     23.36 o 
   2   7  19      264.36      244.59     14.20 o 
   3   7  19      211.43      207.96     12.99 o 
   4   7  19       23.57       12.61      7.05 o 
   5   7  19      304.65      305.15     20.66 o 
   6   7  19       45.72       63.26     12.04 o 
   7   7  19       13.02        7.12     11.00 o 
  -7   8  19      114.12      134.77     17.54 o 
  -6   8  19       35.81       43.95     14.18 o 
  -5   8  19       78.67       83.69     16.57 o 
  -4   8  19      231.22      254.13     20.43 o 
  -3   8  19       26.47       28.77     12.05 o 
  -2   8  19      186.50      177.22     11.97 o 
  -1   8  19      749.79      758.13     20.37 o 
   0   8  19       20.16       36.76      9.92 o 
   1   8  19      748.90      735.77     21.95 o 
   2   8  19      186.57      175.59     15.47 o 
   3   8  19       26.47       31.86     11.29 o 
   4   8  19      231.56      239.94     11.35 o 
   5   8  19       78.71       86.30     14.21 o 
   6   8  19       35.79       46.79     12.71 o 
   7   8  19      114.22      128.09     19.48 o 
   8   8  19        4.94       -7.58      9.40 o 
  -8   9  19       24.90        5.10     11.76 o 
  -7   9  19       13.62       15.22     11.80 o 
  -6   9  19       62.61       60.94     12.27 o 
  -5   9  19        0.14      -10.66     10.66 o 
  -4   9  19       74.14       58.10     15.96 o 
  -3   9  19        2.37        7.87      7.93 o 
  -2   9  19      115.94      150.64     11.09 o 
  -1   9  19      457.35      459.65     19.05 o 
   0   9  19      122.92      156.45     12.51 o 
   1   9  19      457.45      464.81     14.44 o 
   2   9  19      116.05      128.42      8.15 o 
   3   9  19        2.38       -1.16      9.98 o 
   4   9  19       74.10       74.08      9.85 o 
   5   9  19        0.13       -9.01      9.01 o 
   6   9  19       62.72       72.71     17.20 o 
   7   9  19       13.63       17.71     14.20 o 
   8   9  19       24.92       25.60     15.44 o 
  -7  10  19       18.10       30.12     12.14 o 
  -6  10  19       18.47       35.03     15.91 o 
  -5  10  19        6.37        7.72     14.59 o 
  -4  10  19       61.07       58.37     16.27 o 
  -3  10  19      232.84      217.75     14.63 o 
  -2  10  19        9.50        2.25     12.92 o 
  -1  10  19       89.91       86.55     14.45 o 
   0  10  19      310.05      356.97     41.26 o 
   1  10  19       90.16       88.21     14.34 o 
   2  10  19        9.46       18.33     14.10 o 
   3  10  19      232.60      217.22     24.26 o 
   4  10  19       61.04       87.43     19.95 o 
   5  10  19        6.30       26.59     17.85 o 
   6  10  19       18.52        9.12     16.50 o 
   7  10  19       18.05        3.12     13.77 o 
  -6  11  19       31.74        5.77     15.70 o 
  -5  11  19        5.27       11.73     17.86 o 
  -4  11  19        8.90      -12.06     14.47 o 
  -3  11  19       25.72       50.70     16.68 o 
  -2  11  19       46.91       43.64     13.75 o 
  -1  11  19        4.58       15.95     12.46 o 
   0  11  19        2.28       -8.63     11.71 o 
   1  11  19        4.58       14.67     12.65 o 
   2  11  19       47.06       60.74     13.74 o 
   3  11  19       25.73        7.25     12.45 o 
   4  11  19        8.86        1.84     17.64 o 
   5  11  19        5.22       30.50     18.31 o 
   6  11  19       31.70       48.75     25.48 o 
  -3  12  19       37.87       24.28     16.89 o 
  -2  12  19       22.63       16.12     23.29 o 
  -1  12  19        7.95       -9.48     12.34 o 
   0  12  19        8.02        3.94     13.41 o 
   1  12  19        7.87        2.42     18.85 o 
   2  12  19       22.70        0.45     12.56 o 
   3  12  19       37.87       49.52     14.74 o 
   0   0  20      179.81      206.75     23.11 o 
   0   1  20       60.14       66.80      8.27 o 
   1   1  20       65.15       68.55      9.53 o 
  -1   2  20      725.71      678.10     22.44 o 
   0   2  20       51.59       44.28      9.33 o 
   1   2  20      725.62      678.85     22.41 o 
   2   2  20        8.17       13.75     11.98 o 
  -2   3  20       96.41      116.96      9.39 o 
  -1   3  20      219.93      240.78     15.12 o 
   0   3  20     1343.36     1221.17     26.66 o 
   1   3  20      219.88      228.55     12.67 o 
   2   3  20       96.78       96.93      8.79 o 
   3   3  20      796.34      738.28     17.49 o 
  -3   4  20      383.92      326.23     32.93 o 
  -2   4  20     1747.73     1687.21     45.13 o 
  -1   4  20       69.23       75.43      6.76 o 
   0   4  20        7.64        9.99      6.06 o 
   1   4  20       69.14       55.88     13.29 o 
   2   4  20     1747.62     1696.57     34.27 o 
   3   4  20      384.39      377.73     24.62 o 
   4   4  20      415.05      479.31     42.01 o 
  -4   5  20      943.24      882.27     48.22 o 
  -3   5  20      418.79      381.40     34.99 o 
  -2   5  20      378.31      346.14     22.53 o 
  -1   5  20       20.31       14.00      9.35 o 
   0   5  20      276.38      295.11     15.37 o 
   1   5  20       20.28       22.97      9.21 o 
   2   5  20      378.09      383.05     14.75 o 
   3   5  20      418.77      418.25     16.75 o 
   4   5  20      943.23      955.20     53.45 o 
   5   5  20      291.89      252.94     32.09 o 
  -5   6  20       45.11       29.73     14.20 o 
  -4   6  20      630.13      626.20     29.06 o 
  -3   6  20      270.63      300.55     21.67 o 
  -2   6  20      199.60      196.78     31.95 o 
  -1   6  20      192.59      156.28     13.29 o 
   0   6  20      358.62      353.07     17.19 o 
   1   6  20      192.72      170.71     13.28 o 
   2   6  20      199.52      204.79     14.70 o 
   3   6  20      270.61      284.83     18.36 o 
   4   6  20      630.62      640.53     47.57 o 
   5   6  20       45.05       27.95     13.33 o 
   6   6  20       30.11       19.45     13.11 o 
  -6   7  20        2.13       15.89     12.51 o 
  -5   7  20      135.24      112.58     16.87 o 
  -4   7  20       85.03       90.43     24.45 o 
  -3   7  20       15.08        1.20     13.68 o 
  -2   7  20       99.72       57.19     15.51 o 
  -1   7  20       24.73       16.44      9.58 o 
   0   7  20       50.52       46.59     10.84 o 
   1   7  20       24.64        9.10      9.30 o 
   2   7  20      100.05       73.17     10.75 o 
   3   7  20       15.13       13.38     26.25 o 
   4   7  20       84.98       98.15     24.16 o 
   5   7  20      135.11      104.89     15.90 o 
   6   7  20        2.11        6.62     11.78 o 
   7   7  20        1.45       11.21     10.95 o 
  -7   8  20       20.80       41.60     18.99 o 
  -6   8  20       49.27       46.08     16.72 o 
  -5   8  20       91.53      109.50     28.57 o 
  -4   8  20       23.27       23.71     14.44 o 
  -3   8  20       21.24       28.43     11.73 o 
  -2   8  20      428.88      403.43     22.14 o 
  -1   8  20      205.97      218.26     13.09 o 
   0   8  20      175.88      179.87     13.50 o 
   1   8  20      205.60      234.82     14.66 o 
   2   8  20      429.43      399.16     24.26 o 
   3   8  20       21.31       17.88      7.50 o 
   4   8  20       23.17       46.89     12.58 o 
   5   8  20       91.65      116.07     19.52 o 
   6   8  20       49.42       48.08     21.97 o 
   7   8  20       20.82       25.04     11.42 o 
   8   8  20       40.49       28.63     12.22 o 
  -8   9  20       18.51        5.02     15.93 o 
  -7   9  20       87.96       81.20     13.79 o 
  -6   9  20       11.41       38.14     12.71 o 
  -5   9  20       12.76       14.39     22.05 o 
  -4   9  20        2.14       -8.90     13.39 o 
  -3   9  20      112.11      105.89     23.77 o 
  -2   9  20       16.21       20.44     11.82 o 
  -1   9  20       72.41       81.71      9.84 o 
   0   9  20        5.69       20.09      8.45 o 
   1   9  20       72.37       96.34     10.04 o 
   2   9  20       16.22       19.33     10.48 o 
   3   9  20      112.18      111.74     14.51 o 
   4   9  20        2.15        0.58      7.46 o 
   5   9  20       12.76       34.97     11.10 o 
   6   9  20       11.35        3.20     10.88 o 
   7   9  20       88.20       96.86     12.96 o 
   8   9  20       18.45       37.63     16.70 o 
  -6  10  20       29.07       31.01     15.23 o 
  -5  10  20        4.60       -2.55     14.46 o 
  -4  10  20       26.58       36.40     16.00 o 
  -3  10  20       49.11       70.37     10.08 o 
  -2  10  20        5.50        9.48      7.58 o 
  -1  10  20      197.01      212.30     17.90 o 
   0  10  20        5.50        3.90     14.20 o 
   1  10  20      197.17      181.70     30.25 o 
   2  10  20        5.45        8.03     12.00 o 
   3  10  20       48.93       69.62     13.36 o 
   4  10  20       26.58       36.60     18.10 o 
   5  10  20        4.62      -15.08     15.08 o 
   6  10  20       29.20        0.20     17.86 o 
  -5  11  20        4.61        5.37     15.06 o 
  -4  11  20       27.77       46.23     17.22 o 
  -3  11  20       31.90       27.28     16.64 o 
  -2  11  20       17.59       12.11     15.59 o 
  -1  11  20       14.61        2.66     12.42 o 
   0  11  20       25.33       -0.64     12.51 o 
   1  11  20       14.55       -3.36     18.29 o 
   2  11  20       17.66        1.16     11.98 o 
   3  11  20       31.81       20.01     24.00 o 
   4  11  20       27.77       37.92     18.55 o 
   5  11  20        4.60       26.99     18.83 o 
  -1  12  20       62.72       65.52     15.78 o 
   0  12  20        1.69       -1.91     16.21 o 
   1  12  20       62.70       60.59     14.90 o 
   0   1  21     1008.91      934.51     27.00 o 
   1   1  21     4855.79     4650.26     90.50 o 
  -1   2  21      124.46      121.05     19.92 o 
   0   2  21      946.70      864.32     26.07 o 
   1   2  21      124.70      124.26     38.49 o 
   2   2  21      119.76      123.36     25.80 o 
  -2   3  21     1002.81      958.97     45.16 o 
  -1   3  21      375.02      390.89     35.20 o 
   0   3  21       54.63       36.26      8.61 o 
   1   3  21      375.20      387.35     36.15 o 
   2   3  21     1002.40      975.68     46.95 o 
   3   3  21      207.82      194.92     13.69 o 
  -3   4  21      380.60      373.31     35.05 o 
  -2   4  21      174.91      151.60     27.97 o 
  -1   4  21      193.77      188.12     27.97 o 
   0   4  21      953.79      910.44     30.34 o 
   1   4  21      193.96      170.60     31.90 o 
   2   4  21      174.41      160.43     12.70 o 
   3   4  21      380.07      335.56     22.69 o 
   4   4  21       20.22       32.55     20.84 o 
  -4   5  21       84.64       64.00     22.16 o 
  -3   5  21       72.24       78.51     23.16 o 
  -2   5  21      305.30      333.17     22.03 o 
  -1   5  21      555.85      564.78     26.02 o 
   0   5  21       14.97      -13.94     14.53 o 
   1   5  21      556.64      578.73     25.16 o 
   2   5  21      304.85      317.61     32.01 o 
   3   5  21       72.38       80.57     18.73 o 
   4   5  21       84.66       74.97     24.75 o 
  -5   6  21      271.25      243.63     20.72 o 
  -4   6  21      114.15      114.39     23.32 o 
  -3   6  21      115.06      149.46     18.04 o 
  -2   6  21      124.47      125.83     17.27 o 
  -1   6  21       45.36       38.41     14.69 o 
   0   6  21        6.78       -7.18     12.33 o 
   1   6  21       45.04       47.09     22.71 o 
   2   6  21      124.75      114.84     15.02 o 
   3   6  21      115.07      134.21     14.27 o 
   4   6  21      113.93      127.00     28.07 o 
   5   6  21      271.12      274.75     21.46 o 
   6   6  21      171.84      206.19     19.18 o 
  -6   7  21      126.98      156.53     23.14 o 
  -5   7  21       83.25       81.12     16.44 o 
  -4   7  21        8.96       11.88     13.56 o 
  -3   7  21       25.43       25.15     21.58 o 
  -2   7  21      199.87      212.10     19.83 o 
  -1   7  21       49.86       72.58     22.50 o 
   0   7  21        0.22      -11.16     11.16 o 
   1   7  21       49.92       47.59     14.61 o 
   2   7  21      199.82      183.76     17.33 o 
   3   7  21       25.30       -4.98     30.49 o 
   4   7  21        8.94      -10.82     12.17 o 
   5   7  21       83.21       94.74     15.82 o 
   6   7  21      126.78      137.80     14.59 o 
   7   7  21       17.84       22.82     13.66 o 
  -7   8  21       23.91       14.25     13.97 o 
  -6   8  21       18.12       20.03     14.45 o 
  -5   8  21       97.85      111.86     17.17 o 
  -4   8  21       26.65       24.38     14.30 o 
  -3   8  21       24.67       37.83     20.07 o 
  -2   8  21        3.42      -11.48     11.48 o 
  -1   8  21      101.99      118.27     17.74 o 
   0   8  21        9.67       22.50     13.87 o 
   1   8  21      101.97      119.96     19.05 o 
   2   8  21        3.38       11.94     13.05 o 
   3   8  21       24.61       44.81     12.85 o 
   4   8  21       26.64        7.34     12.48 o 
   5   8  21       97.58       97.80     15.48 o 
   6   8  21       18.07       53.48     13.52 o 
   7   8  21       23.94       14.82     14.00 o 
   8   8  21        0.77      -15.69     19.18 o 
  -7   9  21       26.03       10.62     15.10 o 
  -6   9  21        7.19        0.70     15.13 o 
  -5   9  21        0.66      -10.69     14.06 o 
  -4   9  21        3.67       -6.41     41.26 o 
  -3   9  21       23.59       18.27     14.69 o 
  -2   9  21       28.82       30.96     12.79 o 
  -1   9  21       74.65       62.17     13.30 o 
   0   9  21       20.44       38.60      9.77 o 
   1   9  21       74.90       73.87     11.45 o 
   2   9  21       28.80       45.81      7.84 o 
   3   9  21       23.68       37.01     11.75 o 
   4   9  21        3.69      -10.40     10.40 o 
   5   9  21        0.65      -15.85     15.85 o 
   6   9  21        7.17       11.24     11.73 o 
   7   9  21       26.18       19.06     14.68 o 
  -5  10  21       16.38       22.56     15.48 o 
  -4  10  21       28.31       29.00     16.26 o 
  -3  10  21       47.16       56.85     16.77 o 
  -2  10  21       11.80       23.93     16.32 o 
  -1  10  21       86.32       92.56      9.09 o 
   0  10  21       31.81       45.80     13.77 o 
   1  10  21       86.11       94.03     14.94 o 
   2  10  21       11.92       17.76     13.36 o 
   3  10  21       47.15       68.23     20.44 o 
   4  10  21       28.41       -2.77     17.74 o 
   5  10  21       16.35       36.45     18.89 o 
  -3  11  21        5.71        9.14     15.67 o 
  -2  11  21        4.36        3.68     14.88 o 
  -1  11  21       44.35       29.21     14.16 o 
   0  11  21        4.30       -3.81     12.36 o 
   1  11  21       44.37       39.37     19.52 o 
   2  11  21        4.33       -7.39     12.99 o 
   3  11  21        5.67       15.90     18.69 o 
  -2   3  22      245.49      242.40     14.31 o 
  -1   3  22      190.89      231.70     29.02 o 
   0   3  22      116.87      111.54     24.96 o 
   2   3  22      245.17      247.49     32.19 o 
   3   3  22      220.25      209.99     29.16 o 
  -3   4  22      178.35      167.80     26.59 o 
  -2   4  22      301.65      329.89     33.83 o 
  -1   4  22       38.95       24.16     22.16 o 
   0   4  22      134.96      173.05     16.64 o 
   1   4  22       38.83       36.69     27.41 o 
   2   4  22      301.50      298.12     15.75 o 
   3   4  22      177.96      185.00     28.02 o 
  -3   5  22      163.51      142.89     26.59 o 
  -2   5  22      454.17      412.23     53.34 o 
  -1   5  22      144.89      131.34     16.41 o 
   0   5  22       15.49        4.79     12.81 o 
   1   5  22      144.80      141.73     15.58 o 
   2   5  22      454.67      437.19     21.51 o 
   3   5  22      163.54      167.69     28.23 o 
   4   5  22       18.16       -3.53     21.79 o 
  -5   6  22       34.91       -1.37     13.50 o 
  -4   6  22       32.60       32.08     20.31 o 
  -3   6  22       50.38       77.12     15.95 o 
  -2   6  22      300.46      310.96     22.31 o 
  -1   6  22       67.80       79.54     15.69 o 
   0   6  22      214.97      207.41     18.22 o 
   1   6  22       67.78       33.93     13.54 o 
   2   6  22      300.20      295.26     20.21 o 
   3   6  22       50.49       27.38     24.43 o 
   4   6  22       32.60       68.96     25.06 o 
   5   6  22       34.87       41.22     17.30 o 
   6   6  22        4.13       -2.93     12.19 o 
  -6   7  22       40.11       39.48     14.02 o 
  -5   7  22       38.27       47.64     24.90 o 
  -4   7  22       17.62       15.94     14.12 o 
  -3   7  22        0.70      -12.40     16.83 o 
  -2   7  22       24.02       13.61     13.63 o 
  -1   7  22       79.03       71.41     15.67 o 
   0   7  22        5.41       13.21     13.41 o 
   1   7  22       78.92       85.90     15.00 o 
   2   7  22       24.00       14.71     30.89 o 
   3   7  22        0.69      -18.89     18.89 o 
   4   7  22       17.58       11.06     13.60 o 
   5   7  22       38.39       29.99     13.79 o 
   6   7  22       40.13       53.55     20.26 o 
   7   7  22        7.58        6.82     14.88 o 
  -7   8  22       35.86       23.42     13.81 o 
  -6   8  22       11.14       39.06     15.75 o 
  -5   8  22        1.89       10.78     14.43 o 
  -4   8  22        0.87       -3.17     13.65 o 
  -3   8  22       78.38       93.31     17.49 o 
  -2   8  22        5.09        2.70     11.98 o 
  -1   8  22        1.52       10.52     13.51 o 
   0   8  22       15.31       -2.16     13.49 o 
   1   8  22        1.51       -9.75     17.94 o 
   2   8  22        5.12        0.09     19.02 o 
   3   8  22       78.31       62.86     14.33 o 
   4   8  22        0.87      -11.69     11.69 o 
   5   8  22        1.91        8.02     12.93 o 
   6   8  22       11.10       26.26     13.53 o 
   7   8  22       35.80       54.77     12.96 o 
  -6   9  22       42.08       43.31     43.05 o 
  -5   9  22        6.22       36.88     15.90 o 
  -4   9  22       59.06       67.49     17.44 o 
  -3   9  22       41.37       32.56     15.57 o 
  -2   9  22      130.75      111.96     17.87 o 
  -1   9  22       17.10        4.81     12.26 o 
   0   9  22        0.25        0.90     11.18 o 
   1   9  22       17.24       20.37     11.86 o 
   2   9  22      130.70      137.98     27.34 o 
   3   9  22       41.11       44.34     12.61 o 
   4   9  22       59.07       52.81     32.00 o 
   5   9  22        6.21        3.62     13.48 o 
   6   9  22       42.33       67.58     23.45 o 
  -4  10  22       12.70        5.64     15.02 o 
  -3  10  22       30.61       47.87     40.81 o 
  -2  10  22       45.52       74.91     17.79 o 
  -1  10  22       66.80       90.25     32.64 o 
   0  10  22       40.17       25.95      7.26 o 
   1  10  22       66.88       77.34     17.03 o 
   2  10  22       45.48       75.36     33.74 o 
   3  10  22       30.68       51.66     20.03 o 
   4  10  22       12.57       11.62     19.12 o 
   0  11  22        4.23       -8.95     16.02 o 
  -2   3  23      151.49      205.63     29.02 o 
  -1   3  23      108.56       86.11     23.48 o 
   2   3  23      151.42      164.42     17.41 o 
   3   3  23        6.06        0.16     18.62 o 
  -3   4  23      243.32      319.79     35.14 o 
  -2   4  23       47.11       56.56     23.53 o 
  -1   4  23      394.04      416.42     38.32 o 
   0   4  23      263.68      348.29     31.98 o 
   1   4  23      394.44      410.74     21.48 o 
   2   4  23       46.95       45.32     14.03 o 
  -3   5  23       35.68       16.46     17.36 o 
  -2   5  23       94.18       69.09     15.47 o 
  -1   5  23      137.40      111.63     16.25 o 
   0   5  23       57.70       35.70     20.29 o 
   1   5  23      136.89      138.81     15.76 o 
   2   5  23       94.29       75.44     17.81 o 
   3   5  23       35.52       51.49     25.38 o 
  -5   6  23        3.36       -7.41     12.81 o 
  -4   6  23        1.06        5.49     17.88 o 
  -3   6  23       36.88       -3.11     16.78 o 
  -2   6  23      268.39      241.59     20.56 o 
  -1   6  23       86.50       51.61     14.41 o 
   0   6  23      208.72      163.54     17.57 o 
   1   6  23       86.61       69.73     14.27 o 
   2   6  23      268.82      222.61     34.51 o 
   3   6  23       36.96       43.37     24.48 o 
   4   6  23        1.05       54.08     24.74 o 
   6   6  23       17.08       27.97     16.25 o 
  -6   7  23       53.35       55.37     15.85 o 
  -5   7  23       12.03       38.91     15.43 o 
  -4   7  23        4.18        8.89     13.73 o 
  -3   7  23       38.00       38.04     19.47 o 
  -2   7  23       47.32       64.12     16.25 o 
  -1   7  23       38.36       34.25     14.41 o 
   0   7  23       30.37       14.55     14.14 o 
   1   7  23       38.55       24.63     13.74 o 
   2   7  23       47.07       81.93     26.12 o 
   3   7  23       37.94       16.78     23.11 o 
   4   7  23        4.15       15.56     24.00 o 
   5   7  23       12.03       26.65     22.18 o 
   6   7  23       53.17       33.29     13.89 o 
   7   7  23        3.18      -13.21     13.21 o 
  -6   8  23        4.73        4.66     16.17 o 
  -5   8  23       10.47        8.31     17.57 o 
  -4   8  23       70.50       62.74     16.68 o 
  -3   8  23       46.16       47.61     15.73 o 
  -2   8  23       26.04       27.36     22.82 o 
  -1   8  23       24.53       26.66     14.92 o 
   0   8  23      131.73      114.65     17.90 o 
   1   8  23       24.70       22.25     13.50 o 
   2   8  23       26.06       29.91     26.17 o 
   3   8  23       46.16       34.32     14.30 o 
   4   8  23       70.65       83.19     15.23 o 
   5   8  23       10.43        6.79     12.99 o 
   6   8  23        4.74       -5.49     11.17 o 
  -5   9  23        6.09       11.78     15.23 o 
  -4   9  23       11.03        7.10     16.33 o 
  -3   9  23        3.18       17.21     15.04 o 
  -2   9  23       26.80       17.74     15.09 o 
  -1   9  23       24.27       11.72     12.77 o 
   0   9  23       22.99        0.06     11.97 o 
   1   9  23       24.17       44.62     15.27 o 
   2   9  23       26.87       25.06     20.10 o 
   3   9  23        3.18        3.22     13.72 o 
   4   9  23       10.92        4.70     21.68 o 
   5   9  23        6.08       -4.79     12.49 o 
  -2  10  23       37.31       26.64     15.97 o 
  -1  10  23       23.21       23.46     15.94 o 
   0  10  23        3.84       -8.15      8.15 o 
   1  10  23       23.31       15.46     11.96 o 
   2  10  23       37.61       54.08     18.95 o 
  -2   3  24      106.11      146.94     26.54 o 
   1   3  24       67.20       42.26     15.04 o 
   2   3  24      106.02      106.42     15.51 o 
  -2   4  24       28.47       46.22     21.79 o 
  -1   4  24      237.52      192.34     30.50 o 
   0   4  24       16.54       33.55     24.35 o 
   1   4  24      237.77      259.67     18.41 o 
  -3   5  24       67.49       58.56     19.57 o 
  -2   5  24       51.33       73.41     15.27 o 
  -1   5  24      193.84      195.88     18.97 o 
   0   5  24       45.58       52.63     13.88 o 
   1   5  24      193.73      212.04     18.16 o 
   2   5  24       51.20       37.56     24.43 o 
  -5   6  24       16.92       -4.23     13.79 o 
  -4   6  24       30.63       33.08     20.73 o 
  -3   6  24       63.50       18.99     19.63 o 
  -2   6  24        3.51      -12.88     12.88 o 
  -1   6  24       60.88       87.98     16.17 o 
   0   6  24      186.66      210.10     55.27 o 
   1   6  24       60.83       71.34     14.45 o 
   2   6  24        3.48       -8.23     19.89 o 
   3   6  24       63.75       44.53     25.75 o 
   4   6  24       30.70       14.09     21.63 o 
   6   6  24       23.78       22.01     14.30 o 
  -6   7  24       37.97       39.10     15.19 o 
  -5   7  24       15.25       36.16     15.72 o 
  -4   7  24       17.53       11.87     14.37 o 
  -3   7  24      105.55       70.91     23.32 o 
  -2   7  24        5.79       11.08     18.57 o 
  -1   7  24       46.62       48.06     15.70 o 
   0   7  24       16.71       16.71     15.48 o 
   1   7  24       46.65       27.47     13.66 o 
   2   7  24        5.83        4.48     24.90 o 
   3   7  24      105.61      140.29     32.82 o 
   4   7  24       17.49       48.85     27.70 o 
   5   7  24       15.28       25.04     18.23 o 
   6   7  24       37.88       40.61     24.80 o 
  -5   8  24       47.59       26.01     16.59 o 
  -4   8  24       34.21       27.57     16.57 o 
  -3   8  24       11.93        0.18     14.35 o 
  -2   8  24      102.20       82.46     17.88 o 
  -1   8  24       48.47       43.99     15.82 o 
   0   8  24        1.84        2.68     20.02 o 
   1   8  24       48.39       89.85     30.18 o 
   2   8  24      102.46      122.14     31.39 o 
   3   8  24       11.89       58.51     28.70 o 
   4   8  24       34.36       40.32     23.56 o 
   5   8  24       47.69       61.10     15.73 o 
  -3   9  24       12.00       11.22     15.31 o 
  -2   9  24       31.66       27.08     15.60 o 
  -1   9  24        7.55       17.87     15.14 o 
   0   9  24        6.44        5.25     20.21 o 
   1   9  24        7.51       42.21     30.18 o 
   2   9  24       31.54       35.25     13.21 o 
   3   9  24       11.98       -3.75     31.05 o 
   1   3  25       35.27       22.11     14.30 o 
  -1   4  25      134.37      136.29     28.18 o 
   0   4  25       34.18       36.29     13.96 o 
   1   4  25      134.59      143.73     18.68 o 
  -3   5  25       17.88       16.30     19.15 o 
  -2   5  25       89.64       95.60     21.95 o 
  -1   5  25      114.24      136.11     17.03 o 
   0   5  25       59.40       38.75     13.76 o 
   1   5  25      114.25      138.33     16.05 o 
   2   5  25       89.80      112.22     29.55 o 
  -5   6  25       80.45       95.87     24.85 o 
  -4   6  25        0.07       -8.34     18.25 o 
  -3   6  25       35.18       -2.74     16.72 o 
  -2   6  25       13.02       30.70     17.83 o 
  -1   6  25       24.44       25.13     47.14 o 
   0   6  25       37.67       17.99     13.35 o 
   1   6  25       24.66       18.25     24.37 o 
   2   6  25       13.00        4.59     22.37 o 
   3   6  25       35.10       14.77     25.01 o 
   6   6  25        2.76       -8.35     13.12 o 
  -5   7  25      101.92      119.91     19.42 o 
  -4   7  25       35.39       40.41     16.34 o 
  -3   7  25       82.48       83.68     22.90 o 
  -2   7  25       19.12       14.61     18.20 o 
  -1   7  25        7.73       -8.13     12.94 o 
   0   7  25       25.71       14.06     13.94 o 
   1   7  25        7.68       21.16     25.27 o 
   2   7  25       19.12       34.77     26.17 o 
   3   7  25       82.56       92.44     31.23 o 
   4   7  25       35.38       24.22     25.69 o 
   5   7  25      101.82       99.72     22.16 o 
  -3   8  25       24.00       17.94     15.51 o 
  -2   8  25        0.17      -13.83     13.83 o 
  -1   8  25       40.95       74.92     22.16 o 
   0   8  25        1.06       -3.75     13.30 o 
   1   8  25       41.00       68.80     29.33 o 
   2   8  25        0.17       21.00     24.58 o 
   3   8  25       24.04       29.76     25.59 o 
  -1   4  26        0.16      -11.37     11.37 o 
   0   4  26       37.75       43.90     15.46 o 
  -3   5  26       28.50       29.70     19.36 o 
  -2   5  26       25.02       64.26     19.31 o 
  -1   5  26       16.28        7.05     12.78 o 
   0   5  26       49.70       74.69     14.98 o 
   1   5  26       16.27       33.50     24.27 o 
  -5   6  26       32.20       16.35     21.68 o 
  -4   6  26       58.42       75.13     22.74 o 
  -3   6  26       64.62       66.42     21.26 o 
  -2   6  26        5.59       -3.11     16.88 o 
  -1   6  26        8.59       15.09     17.52 o 
   0   6  26       62.75       46.02     24.98 o 
   1   6  26        8.59       -4.48     23.11 o 
   2   6  26        5.60        2.48     22.32 o 
  -3   7  26        4.93        1.16     19.94 o 
  -2   7  26       10.70      -10.66     16.99 o 
  -1   7  26       42.99       31.71     19.20 o 
   0   7  26       19.27       74.70     28.01 o 
   1   7  26       42.88       81.93     30.44 o 
   2   7  26       10.65       17.99     25.38 o 
   3   7  26        4.97       14.14     26.11 o 
  -1   4  27       16.40        9.87     16.88 o 
   0   4  27        0.00      -14.40     14.40 o 
  -4   5  27       45.01       46.06     22.63 o 
  -3   5  27        5.56      -16.35     16.35 o 
  -2   5  27       21.95       22.21     18.41 o 
  -1   5  27       16.67        1.16     16.72 o 
   0   5  27        6.55        3.22     24.11 o 
  -3   6  27       13.78       20.21     19.20 o 
  -2   6  27       43.51       56.61     20.15 o 
  -1   6  27       59.26       70.80     20.84 o 
   0   6  27       14.97        1.90     23.42 o 
   1   6  27       59.28       40.57     27.33 o 
   2   6  27       43.52       36.51     26.96 o 
  -1   4  28       53.70       48.49     18.78 o 
  -2   5  28       17.63       23.05     18.62 o 
                                                 
